# Supplementary material for: Multi‐target fluorescence staining of bacteria smears enables rapid machine learning‐assisted species classification
Source: mLife. 2026 Apr 16;5(2):229–38. doi: 10.1002/mlf2.70076 (PMC13131325; doi:10.1002/mlf2.70076)
Supplement: Supplementary file 2 — Table S2. [file MLF2-5-229-s002.csv]

	escherichia_coli	pseudomonas_aeruginosa	staphylococcus_epidermidis	staphylococcus_aureus	klebsiella_oxytoca	klebsiella_pneumoniae	enterococcus_faecalis	target
0	1.3181242056538643e-05	0.00011279611671362877	9.03690928396823e-06	7.066740260214009e-10	1.5153046220042297e-08	0.9984886752737213	7.239793569433955e-08	enterobacter_cloacae
1	0.10528442988350127	0.00015694742994918902	1.9830837589225636e-06	2.701181509372363e-08	3.7099835854775055e-05	0.051966120400154296	7.95675021319476e-07	enterobacter_cloacae
2	0.718941106439082	0.0006800645930992373	0.00016613812313921112	1.6961727167831077e-09	0.0016198411125345905	0.0018968398345274426	3.2891946143965156e-07	enterobacter_cloacae
3	0.9977600702865114	5.099936190920591e-05	0.0010945311196547693	2.985099131220941e-08	2.717343904720944e-06	0.0010998101133967992	2.324311929424018e-08	enterobacter_cloacae
4	0.9989708653276479	1.5653333082852769e-06	1.7767288254809973e-05	1.5368351118138336e-09	2.3438832753836786e-07	0.003436960199286063	4.0825469536568315e-06	enterobacter_cloacae
5	0.00027169800519293697	6.761585696380501e-05	0.00017527258869195114	4.115661618610231e-09	7.153132038591966e-08	0.9784608911442713	1.9303564080971068e-08	enterobacter_cloacae
6	0.22819286097567396	0.0023424216562980466	1.830687988318215e-05	3.6894259480221227e-09	1.3514362556363708e-06	0.6218120169533251	2.2820647861128132e-07	enterobacter_cloacae
7	0.6315768848399057	0.0006870637283977902	0.0005578656338928194	1.3138520219339233e-08	3.642852711603582e-05	0.0065488060779594435	3.948105796121869e-08	enterobacter_cloacae
8	0.7731495216434193	0.00428362228449702	0.00030385287179964085	1.3923471312384578e-08	0.00018472046880530665	0.005135955345091663	6.376019646556321e-08	enterobacter_cloacae
9	0.5701612666091666	0.00026720848956077815	0.00033285197866276563	2.5264624295010765e-07	0.0002875854365843795	0.00052090873015811	2.2873450831937465e-07	enterobacter_cloacae
10	0.41555778026185686	0.008209465897214475	0.00014967980081309493	1.527253033283334e-09	5.196328773443718e-05	0.007209430955740549	1.7332746607675757e-07	enterobacter_cloacae
11	0.08959479643701161	0.0013991874216278935	1.0231155406688829e-05	1.0375024635369373e-08	6.176336958170659e-06	0.48442536093894417	2.0083315759681856e-07	enterobacter_cloacae
12	0.6879100053049634	0.0012511363868270011	1.261428305116805e-05	7.15506138702484e-08	7.033739197378365e-07	0.04433156840323094	9.118322634135326e-08	enterobacter_cloacae
13	0.99776958599069	5.152718442205114e-05	0.0010593849192364645	4.153513940510583e-08	6.14018262017598e-06	0.0070920280785787045	3.0265138837376213e-08	enterobacter_cloacae
14	0.7984387694614539	0.000762510410372526	1.4488359726419143e-05	2.7615016034172933e-08	0.0003415732788751957	0.0006774655530721686	4.231084653992635e-06	enterobacter_cloacae
15	0.9911418265558174	0.0004523358845106048	0.00044710869698624415	2.2934741796834318e-07	0.00041849089700568245	0.000682927614131361	1.767057400222599e-07	enterobacter_cloacae
16	0.9814039310579089	4.500963468403457e-06	3.8790758240492095e-06	7.385304602448692e-09	6.597068661294429e-06	0.01690298320052849	2.106824821767896e-06	enterobacter_cloacae
17	0.0025321343423663576	4.152466983793213e-06	5.730450361575492e-06	7.3309522212193285e-09	9.79658053162301e-06	0.774051175385835	2.0156975237883792e-08	enterobacter_cloacae
18	0.044465747880719275	0.0038508477187578654	6.717423568601231e-05	2.0323577827018753e-09	1.2169166952061886e-05	0.09555450748502375	1.2134233716694083e-07	enterobacter_cloacae
19	0.9998534271761271	0.01024657378264196	0.007598594745128235	1.8977659120909073e-08	6.557424626883862e-10	0.001184892030227258	1.6889998561888914e-08	enterobacter_cloacae
20	0.00040164128406012796	5.251819486747398e-07	0.0001538788572874301	2.5910610383461537e-09	3.3344074624325834e-07	0.9888273060278389	8.156946459860056e-09	enterobacter_cloacae
21	6.129029557689874e-05	0.006719774512537224	2.448837632299811e-05	1.478488121151737e-07	0.0003018634769440248	0.5146734422380707	8.65792819327049e-07	enterobacter_cloacae
22	0.0017690211106347778	0.0040592510745850185	0.00033541119152751697	2.659214947489128e-08	1.5913025736990805e-06	0.3914535052074665	2.8530034505169466e-08	enterobacter_cloacae
23	0.0019218677291536618	0.004190768060907333	4.903525491773979e-05	2.4149409961316914e-08	0.0001833309154944358	0.06381884730564023	2.1004293319449845e-07	enterobacter_cloacae
24	0.1578808254108984	5.297650656538685e-05	3.9845418159454805e-05	4.697445394498173e-09	4.163892989120332e-09	0.49116832307831043	5.07782540308397e-08	enterobacter_cloacae
25	0.9960509985905561	0.0042528729638897315	0.006611435156793589	6.232571627612131e-09	9.764628739271084e-09	0.0350179976588471	6.773429056803657e-08	enterobacter_cloacae
26	0.0008523616048167514	0.0008688994859649027	6.207793778135745e-06	2.262122501222935e-07	0.0037547400055806942	0.02012991271097107	1.4611512392820867e-06	enterobacter_cloacae
27	0.9262367144189659	0.0009056601508818252	0.00034219194738114916	1.3833028925561124e-09	1.329415845022369e-06	0.010198270877104856	1.6508707235661905e-07	enterobacter_cloacae
28	3.0926662074839095e-06	0.002295253940505073	0.00010330893511565458	2.2273988314854562e-07	4.039686297012994e-06	0.3581286990673225	1.9485362452575066e-08	enterobacter_cloacae
29	0.9747542209111132	0.0002451141097628352	0.0015457379000120837	8.1463486132382e-09	1.109977296483502e-05	0.005737964441961965	3.5312745289259957e-07	enterobacter_cloacae
30	0.01058912741626969	0.000565794433230446	4.320653447350891e-06	9.210654172608419e-07	0.0012029335031579305	0.04433789757544136	1.2423470125185352e-07	enterobacter_cloacae
31	0.9916833737086131	0.0007614426936842889	0.00035420489598800086	4.867029239653757e-07	8.637030260919478e-06	0.00022571500833816946	2.5898923621941154e-09	enterobacter_cloacae
32	0.00019895550883840228	3.019192893545426e-05	9.110611510419271e-06	4.130858897680161e-08	2.2776625164468396e-07	0.962987644077154	2.428518567551143e-08	enterobacter_cloacae
33	0.8894828946900692	0.0006600057790999178	0.0017506662786393702	5.093111166138461e-09	2.7736909566016456e-07	0.14057375524919863	1.473503435339806e-07	enterobacter_cloacae
34	0.6657842389464533	0.02521053936602842	0.0002275188665758058	2.266808047602954e-08	0.00030339456026162704	0.0029250087527078845	8.335435632775499e-08	enterobacter_cloacae
35	0.38103991515715957	0.009347128487108183	0.00033997528348980385	9.718774374300061e-09	0.0002487071543707006	0.0006579511792899084	3.7806752621413634e-08	enterobacter_cloacae
36	0.009374324274325833	0.0002699438247292749	2.66328551586962e-05	8.621317645527885e-10	4.7735764790201234e-08	0.8083344899432235	1.487421809665503e-08	enterobacter_cloacae
37	0.9868414433801306	0.00017683784334974133	0.0002017212513265871	5.123825210871457e-07	4.616580290963641e-06	0.00036495637126535526	1.9327945202084288e-07	enterobacter_cloacae
38	0.12981918065583353	0.0001072444558197425	8.088842800932906e-06	1.3126128822326137e-08	0.015416862901514096	0.009161001847762714	5.918414200461575e-06	enterobacter_cloacae
39	0.9999112957069874	0.00011965721180170062	0.004695746620854366	7.117417776828756e-08	8.985663971554825e-10	0.006220157900187875	1.660909317119447e-08	enterobacter_cloacae
40	3.4388448534668337e-06	0.0001450641124542549	2.5459897076478237e-05	1.4931787605258183e-07	1.771682872395383e-07	0.9893707609142627	6.298262194894308e-08	enterobacter_cloacae
41	0.9618984080649693	0.013587463925439096	0.0005091263129082983	1.1375238511307573e-08	1.0284337015865071e-05	0.0009063001320165816	5.776686647105182e-07	enterobacter_cloacae
42	0.831270330817199	6.822632472216198e-05	0.00010445710363989816	5.720037291939188e-07	2.7362098874013564e-05	0.00235773971666091	2.5480928770374647e-07	enterobacter_cloacae
43	0.9561763454609133	1.5866623318064603e-06	4.536534956607996e-06	2.3855355535244522e-09	5.658190482416489e-06	0.019384812139010145	5.591096741423906e-07	enterobacter_cloacae
44	0.9781623307833369	0.0025460911650447135	0.00015732560838499564	1.4045560070995048e-06	0.0006671354147128739	0.00011673173391582444	1.0503850331766283e-08	enterobacter_cloacae
45	0.9997118115956937	0.0006708399424133133	0.11193066073477706	7.752024053338269e-08	2.494294535059674e-10	0.001749356160458554	1.901455518312224e-09	enterobacter_cloacae
46	0.9966928448850941	0.0005796830791134117	0.007064689601335929	5.396560524576234e-09	1.0636949728879486e-08	0.03772539249663171	2.445835598277151e-08	enterobacter_cloacae
47	0.999889271011108	0.0001747233091672055	0.004542798059309445	1.3844674212735758e-07	5.762265304023126e-08	7.85181364997769e-05	9.445949674338494e-08	enterobacter_cloacae
48	0.07575295581478515	9.800044068757519e-05	0.00045885078144527867	1.6153410964309828e-08	0.017071213288718735	0.025234892758566774	4.679469697634144e-07	enterobacter_cloacae
49	0.00014811723157404492	0.0625862224565372	2.7359506811709902e-05	1.2556384237322927e-07	0.001119894041924281	0.15061143121360943	1.97369347606037e-06	enterobacter_cloacae
50	0.9313676737630353	0.000431241501232886	0.00021685276867437205	6.643703000226015e-08	2.589191325680828e-06	0.007051320983400124	1.5091205779426396e-08	enterobacter_cloacae
51	0.9690331648876531	3.4453220157416064e-05	0.0008700017241480355	4.511990829985892e-09	0.0006760587328611474	0.0022054324593616783	8.360403362138721e-08	enterobacter_cloacae
52	0.0005311386147188545	0.01111822210401626	2.7133556854994426e-06	3.905448706015927e-07	0.0012708116843212396	0.037730402726316024	9.303952922344324e-07	enterobacter_cloacae
53	0.9998542954638269	0.0016911896347552155	0.0191492281009536	6.8630910841403975e-09	8.66000374983508e-10	0.015279340076123974	8.614570582481288e-08	enterobacter_cloacae
54	0.9532346341866711	9.816103338216189e-05	7.526540572588724e-06	5.461135114595381e-09	0.00037630038780734265	0.02019084041659781	4.055621444479222e-06	enterobacter_cloacae
55	0.996990876158689	4.247420423512195e-05	0.0002010640662111777	4.5575381644841875e-09	1.10122453497896e-06	0.0005865343954858938	4.423799605112623e-08	enterobacter_cloacae
56	0.9863718073685827	2.483467318146306e-05	3.372109574955571e-05	1.8044554351192285e-08	2.0733816555635571e-07	0.007649671313506242	3.723536701591718e-06	enterobacter_cloacae
57	0.04141181778946359	0.0002649743032527071	3.669576153243859e-05	3.0909091512500694e-08	0.08661928546560121	0.004023884400343301	1.0925775078962152e-06	enterobacter_cloacae
58	0.9327041284030331	0.0003112761764019475	0.00016288449914602987	4.5653211264350857e-07	0.0003894609283690385	0.01317722344497556	5.0031292429878704e-08	enterobacter_cloacae
59	0.997831751432017	0.0006693970783736566	0.01410887212349843	6.748863878553864e-09	2.1246780773234607e-08	0.00373328847735334	1.8818674019381325e-08	enterobacter_cloacae
60	0.9909928384925281	8.887461778215238e-05	0.001266845989621952	7.585241849835052e-07	3.1159105993960583e-06	0.0004780443495279826	2.1091753904598728e-07	enterobacter_cloacae
61	0.9832273678766846	0.0004252442826368298	5.49109137307794e-06	4.763925669045974e-08	4.2298100138274084e-05	0.0002944930412076711	3.858868667050226e-05	enterobacter_cloacae
62	0.9994501225044562	0.001733872683559172	0.017183745291529252	8.501108295702086e-09	6.5111318759235925e-09	0.102090186942588	1.1240073990926665e-08	enterobacter_cloacae
63	0.5245981324301668	0.011742675539692347	3.857919167472859e-05	7.59153364343469e-09	0.0003593745556115243	0.007525459968290606	8.965620086366403e-07	enterobacter_cloacae
64	0.9999196694060858	0.0018974175177831909	0.00014411969803929106	3.385642575366263e-07	9.614928392761895e-08	7.363860154323024e-05	2.009805669563338e-08	enterobacter_cloacae
65	0.8691444310613595	0.00039955553776729603	5.642092624586534e-05	8.791269986197776e-09	4.999356534092598e-05	0.004906006190636248	3.538322419978791e-06	enterobacter_cloacae
66	0.0033187233407225634	0.00010675822570038412	8.324022460854198e-06	4.7283163478319786e-08	3.4489618879195286e-06	0.9580044677786043	2.652785606313542e-08	enterobacter_cloacae
67	0.0011913069764028928	0.0017511574932718174	6.722866778981025e-06	5.13648505561317e-07	4.512481105206461e-06	0.8713121865942898	2.9061806179361524e-07	enterobacter_cloacae
68	0.9928597288481854	0.000934569001156983	0.00023772721327699236	1.6904427616387774e-09	7.494359457271385e-08	0.01228256181349303	1.791426726384331e-07	enterobacter_cloacae
69	0.0009249831477262353	1.8792595059577563e-05	6.780241893416069e-05	4.471379284363607e-06	3.3812861977098876e-07	0.07393039429429804	9.730766074186632e-09	enterobacter_cloacae
70	0.006741286705638069	0.006977529599500045	9.532574488974427e-05	1.514336518554977e-07	0.0003327039481171583	0.17763990119496656	5.5950020593228036e-08	enterobacter_cloacae
71	0.9998460211356456	0.0003097308212212498	0.015362516298937976	5.238686152691697e-08	1.361535287542602e-09	0.004776118951035582	2.7298913029428622e-08	enterobacter_cloacae
72	0.0022296121854557785	0.0005435217112478885	5.479261793043694e-05	5.840945403678861e-09	0.0024952619860572544	0.14881743680725876	6.009799527821353e-07	enterobacter_cloacae
73	1.8670669874090553e-05	8.014218985176538e-05	4.816953446319854e-05	7.436103415089573e-08	4.34158233814576e-07	0.9832397622116603	6.957472670275602e-07	enterobacter_cloacae
74	0.7298942920002343	0.0018668594584643258	0.00025012444881331394	5.067575424278212e-09	4.088976138875757e-06	0.03377134890760247	7.594941980293939e-07	enterobacter_cloacae
75	0.9671168967750565	0.05200996281475537	0.001563488327954481	1.5993559804279726e-08	9.110255428242418e-06	0.0006173296945028867	6.368454633875954e-08	enterobacter_cloacae
76	0.9237154469090252	0.0617971263972551	0.00018513588926418912	4.833244340435512e-10	9.647238860756207e-08	0.0004020070568657516	1.6640809945888646e-07	enterobacter_cloacae
77	0.022048343156927497	0.0010017240710756593	2.44305054909407e-06	6.523181145719681e-08	0.0008336663375063374	0.1184703997247752	4.2861590972242886e-07	enterobacter_cloacae
78	0.9843646784723679	0.0001972086655470097	0.0030651384448708552	1.3340130249584425e-07	0.0004611171808473246	0.0004137064714448459	4.621056212595609e-08	enterobacter_cloacae
79	0.9962994773527031	0.00044622155051811445	0.0007139211958706625	4.162966625641408e-09	3.406248159189994e-08	0.00027605735273448796	5.525776339631399e-08	enterobacter_cloacae
80	0.15994268248030297	0.0012663668757014136	0.00012015566875457593	7.2790475155990246e-09	3.89151325234584e-06	0.09223511840031959	1.540880270679879e-07	enterobacter_cloacae
81	0.9983288674883503	0.0011808849214510779	0.002849573230506915	1.0683725747699375e-08	7.2551159204896914e-09	0.026530347621179617	8.910635926798476e-09	enterobacter_cloacae
82	0.24946985756709833	0.0005810245349022632	5.477741398653346e-05	6.199288770172862e-09	0.0026875413069463346	0.0024376904678407025	4.659804223456164e-06	enterobacter_cloacae
83	0.9799475919007121	0.00010020426981484392	0.0006189994416719115	5.6608573589008607e-08	2.2592944862656406e-07	0.49945383008913186	3.4261394865755e-08	enterobacter_cloacae
84	8.864428436317927e-05	0.030685082026313548	2.737572910712173e-05	6.182039218963712e-08	0.03606233652606421	0.004134615845922466	4.996879944211513e-08	enterobacter_cloacae
85	0.7316617361421675	3.9586921923065704e-05	1.342394939598389e-05	2.518051893803655e-07	0.0011880328481892717	0.0003121303105088121	7.256793610963922e-06	enterobacter_cloacae
86	0.0002758413415450009	0.006328327811416311	2.89191695385579e-05	3.204239592711511e-09	0.010833541185731259	0.013962415788817264	5.078470334328173e-07	enterobacter_cloacae
87	0.9968231467138979	0.006367145621631764	0.0020389120560748704	2.5297635940759527e-08	2.000770376479756e-06	0.0006172939739716215	1.0091275837274104e-07	enterobacter_cloacae
88	0.9665569485111386	0.00045180696242506213	0.006095389506786271	1.7918128490490535e-08	2.0127215726199613e-06	0.008105083653291248	1.3590535274155665e-07	enterobacter_cloacae
89	0.03283618975286698	0.0004465730232710354	0.00040985862930253286	7.445060377249946e-08	0.0029213100578420713	0.003133860516164191	5.1808260799328025e-08	enterobacter_cloacae
90	0.9902451666819662	0.0001740525112756962	0.0003969260192279503	9.12748785876332e-07	4.8079057287605295e-06	0.0007815984690177345	1.607125949720047e-08	enterobacter_cloacae
91	6.282679045843717e-07	4.393867103842166e-06	0.0003430025178276485	3.6707710789932132e-09	4.2444037913679565e-08	0.9958967629879485	2.840963260114193e-08	enterobacter_cloacae
92	0.9769696626114608	0.005874682554686132	0.0007332430378918651	1.9366101897146797e-08	9.463099479815863e-06	0.0006350844603499221	1.7826892524282972e-07	enterobacter_cloacae
93	0.6830050031333836	0.00762181815264556	2.1352876871225128e-05	1.4774172444405058e-08	3.270170095065051e-05	0.003697473323921949	4.997968619885271e-06	enterobacter_cloacae
94	0.9810880765560224	0.047194931294593324	0.00015086485214407363	3.888591862739046e-09	7.452144833260321e-06	0.0006938314623531302	9.215052229975717e-07	enterobacter_cloacae
95	0.9995706288172332	0.0012753608589539077	0.008928033901038296	3.462485376710458e-08	1.5056272092926132e-08	0.0040078523041002095	6.441118283627774e-08	enterobacter_cloacae
96	0.9941067594439088	0.0013815967830661672	0.00044521628696174724	3.5423043636877197e-09	1.2377724175480452e-07	0.0005728165096267848	3.083821515089427e-08	enterobacter_cloacae
97	0.6253747316960154	8.246022789554275e-05	2.240696012483895e-05	4.3981028580178654e-09	4.2203288892873717e-05	0.46258939395757603	6.4705378453572e-07	enterobacter_cloacae
98	0.9992783228957272	0.0014665883551314752	0.01506767337664786	3.404368846455341e-08	3.4992904648643207e-10	0.0026066853727495314	1.6330578332732052e-08	enterobacter_cloacae
99	0.8301132385030217	0.00011211398685410439	0.00047443430319543933	2.131933950932019e-08	1.8695663981903871e-06	0.055688044184246846	3.616265718269695e-07	enterobacter_cloacae
100	0.9846028632086802	0.00012044524836292634	0.0005440810375835062	1.110300774207998e-07	0.0001710100571514799	0.0004661797786853794	4.239738671736588e-08	enterobacter_cloacae
101	0.9746436844365518	0.0005945077687418091	0.0005773852705161398	5.6217305383089534e-09	3.164889177723273e-07	0.017557784381514698	1.4231685098262958e-07	enterobacter_cloacae
102	0.002688853811352813	0.019233036764638525	1.0067330949018534e-06	3.1310042130788704e-08	0.001259308270814836	0.269132723502256	4.633303223173531e-06	enterobacter_cloacae
103	0.9962878282272256	0.0011002556313213173	0.0021597977978353583	4.165009748292197e-07	5.9666902120464196e-06	0.0008152087553700082	1.4624365989343469e-08	enterobacter_cloacae
104	0.999507064983649	0.0003322199005496649	0.013668850541368124	6.085917427092069e-07	1.255356053522123e-06	0.0001242868804283481	6.7539057216376355e-09	enterobacter_cloacae
105	0.5521987079382437	0.0005843252276662558	0.0022133197706034253	4.70187037518992e-09	0.0077027544939706994	0.0007956074132136001	1.946872102111204e-08	enterobacter_cloacae
106	0.3702732459655619	0.001061073290845593	0.00011136306654421163	3.2523308689841035e-08	0.0009827947471565067	0.012500668875796818	2.9195685639950096e-06	enterobacter_cloacae
107	0.9991183743264916	0.00014196647319538673	0.00017219861668217633	9.741413815656208e-09	0.00022816765489990185	1.7597789051858497e-05	1.0971307430443488e-06	enterobacter_cloacae
108	0.001494011244838618	0.0008186837448462166	0.00010613970825120963	4.550049960676079e-09	1.1166566607521269e-05	0.017135725370964607	8.689153227398442e-08	enterobacter_cloacae
109	0.9964539410265064	5.562676979575878e-06	0.0002251080427789125	1.805149245115989e-07	9.244090759200972e-08	0.1168012949162709	2.932749901006644e-08	enterobacter_cloacae
110	0.9259182318941978	3.617438659195232e-05	0.0002824373187807487	5.598030387854964e-10	0.0026898831379990303	0.001600413939894555	1.364306245568495e-07	enterobacter_cloacae
111	0.9755720973274667	0.00017399996316678752	0.0010107845478953346	3.0750672830206743e-07	3.54620980143874e-06	0.02221490434147377	2.7975344410334585e-07	enterobacter_cloacae
112	0.9165330756498153	0.0008508994118595622	0.0037887538908743116	3.5150554779152016e-08	1.0961486038264208e-06	0.003017878444206671	3.216809443987914e-08	enterobacter_cloacae
113	0.9470569608093298	0.003633393763934405	0.000997997208593593	2.337948270781353e-09	5.458770161848381e-05	0.0019790274523290114	1.038990472630552e-07	enterobacter_cloacae
114	0.9906840761375943	0.002103875882234154	0.003639497470841026	1.8492193444146142e-09	5.483401851011548e-07	0.0003858461027366914	5.960204173117402e-08	enterobacter_cloacae
115	0.32387962929990105	2.5220678301944305e-05	3.013734139546367e-06	1.0049580259538226e-07	0.002113184755954157	0.008751929742458146	1.8284771209724408e-06	enterobacter_cloacae
116	0.9766104539101172	5.485178711703019e-05	0.0017787346641560994	4.390975986937226e-08	0.0024459321670866744	0.0001754638648588712	3.864995893164954e-08	enterobacter_cloacae
117	0.9974979654561212	0.002340117806014018	8.376394370852702e-06	1.6093780543349462e-08	0.0001035710579831829	0.0004927308102238579	2.8164703901759906e-06	enterobacter_cloacae
118	0.8994960333561539	0.00031134536365603647	1.83686964233803e-05	1.9714052884393234e-07	0.0003773597739380324	0.00582148474614355	4.36814942493253e-07	enterobacter_cloacae
119	0.9132017191519735	0.0003219551057130255	0.0003620318970682395	4.302455452728233e-07	7.0336180320770496e-06	0.005008995608189751	2.831589002709942e-08	enterobacter_cloacae
120	1.2905229526996726e-05	6.153837250402832e-05	6.338726326339491e-06	9.667902862486118e-08	9.528428977760791e-09	0.9983278902507386	4.088455901126456e-08	enterobacter_cloacae
121	0.010406794949268562	7.764343832276919e-06	3.5193213807843986e-06	3.819302970091085e-09	1.501495015437682e-07	0.7441462089364351	7.74078298640983e-08	enterobacter_cloacae
122	0.9246414972401692	0.000110909959725132	0.00024783447261413435	4.471563319017218e-09	0.0003522620151444383	0.0008382106818354973	1.3549169635803483e-07	enterobacter_cloacae
123	0.9987760502864953	0.0004805227317062838	0.017866531316931944	2.885939709253568e-09	3.700039109289524e-08	0.006822488720156595	2.2266591544744768e-08	enterobacter_cloacae
124	0.961931274755793	0.0004192787011317414	0.0005294770227042557	7.021272950210173e-08	1.6717763894260746e-05	0.0010946789888281448	7.849099544683996e-08	enterobacter_cloacae
125	0.3045148492153057	0.0029272333389096044	0.0011806629689896481	1.0456553170479513e-08	4.9719661166547305e-06	0.019462264538103628	1.5666991966482782e-08	enterobacter_cloacae
126	0.9049306819587094	0.00011824907144125826	2.6735042971930943e-05	5.55231841918312e-10	0.034604821989668945	7.547060025796465e-05	4.235379745540167e-06	enterobacter_cloacae
127	0.9978574069593806	0.0003974288492997354	0.0005082020438135195	4.4305379853691364e-07	1.0288397615686428e-05	0.000612407373369791	1.0174598321450402e-08	enterobacter_cloacae
128	2.566765990778741e-07	0.0006664588966080079	0.0003398047847179133	2.758852156159602e-08	7.580451429063423e-08	0.9927368493921948	3.2886683215277603e-09	enterobacter_cloacae
129	8.703716189741557e-06	0.0006762079695386219	3.647020467975494e-05	1.7130093875369305e-08	9.032731644919765e-07	0.9834617240163968	1.872341909909677e-08	enterobacter_cloacae
130	0.997894955774298	0.000938959667324674	8.874166890139267e-05	8.752550795353736e-09	1.4452417125005081e-08	0.0009208650845540312	2.2531276315297195e-08	enterobacter_cloacae
131	0.9999555409400405	0.0002235145086060297	0.003329993072664483	3.5929643313869754e-07	1.7914779320596355e-07	1.867618261358867e-05	6.453823983323518e-09	enterobacter_cloacae
132	0.6684282985397075	0.001937145297499215	7.567916763158009e-05	1.0061406843936242e-07	0.01600118537554256	0.0007186625710163321	1.5723628309157503e-08	enterobacter_cloacae
133	0.8273973390450136	0.00017360682944257547	0.0003667599287659574	6.124659959463124e-08	8.625859449912242e-05	0.0007742486937870063	4.183543594578482e-08	enterobacter_cloacae
134	0.9644862524013514	0.0006250687498723619	0.0001208196391620878	3.9068691008406706e-09	1.0606788697641482e-06	0.009123319861028588	4.584999817729495e-07	enterobacter_cloacae
135	0.975203299640943	0.00014905569506832951	0.0001694597988989446	1.108210485369605e-08	1.6257865321416606e-05	0.0017716184139473254	1.2264482675440164e-07	enterobacter_cloacae
136	0.9985654123933196	0.00041771813694981404	0.0004647551618970917	2.470958438703865e-07	5.975451873198081e-07	0.0008288508559536537	7.052432887393411e-09	enterobacter_cloacae
137	0.0006618854814013748	2.119289001986663e-06	9.623963358625445e-07	4.6140538106598924e-07	1.757528467099124e-06	0.91753097941877	1.18671900503914e-06	enterobacter_cloacae
138	0.9993540315267201	0.0001509481929272984	0.0012604048450498538	2.3873453201721314e-07	1.0112266312776024e-06	0.007757233039833247	2.480364824207083e-08	enterobacter_cloacae
139	0.4234065474438506	0.0009981221349850376	0.0005326012399136465	1.1460565290204613e-08	6.37081017618761e-06	0.02865814857889007	6.853141310613692e-08	enterobacter_cloacae
140	0.9999467259580836	2.6114153230466806e-05	0.003179247329447074	5.660330886970144e-07	6.875564276879772e-08	0.0001319483413555207	1.7275899101519695e-09	enterobacter_cloacae
141	0.004053959357861171	2.7630569565853182e-05	5.207197275496265e-07	1.064671625537696e-09	8.570050264160136e-09	0.8442092227181275	5.258434427924913e-07	enterobacter_cloacae
142	0.936060926897638	0.00048405869270497595	0.0007034363008067276	5.139719951296178e-07	3.4835353793557978e-06	0.010819121945591363	1.6488732476927034e-07	enterobacter_cloacae
143	0.9997835720725207	0.0010632703181207032	0.0033166074762837937	8.198369965792765e-09	4.467286551397632e-06	4.4882303062740595e-05	2.279750704698387e-07	enterobacter_cloacae
144	0.9345166915913823	0.0032117627465459223	0.0025477444582012064	1.05168758487603e-08	4.952937057415467e-06	0.00014980546028533757	4.242612088086871e-09	enterobacter_cloacae
145	0.9918596553677419	0.016760988563590293	0.0026687589932301524	2.7622170835999247e-08	1.5379520940865912e-07	0.0005614997636871833	4.2502560705104026e-08	enterobacter_cloacae
146	0.3504656593148964	0.00120113342781078	0.00012967590518645188	6.403865812863614e-08	5.188449378391677e-06	0.03720943842098706	1.3237341871322344e-07	enterobacter_cloacae
147	0.9476297899989737	0.0006607616458099871	0.00032821098528815196	1.0788311516667898e-08	2.316052237082607e-05	0.045827555226467746	1.1270392475184781e-06	enterobacter_cloacae
148	0.0008414704428576091	0.016425944876732858	9.963971911990044e-06	2.7660162792990396e-09	1.4906436393247369e-05	0.9155705280263932	2.301839588928837e-07	enterobacter_cloacae
149	0.000861430233083105	1.1538057361915851e-05	0.00032112661984755417	2.0423190602909608e-09	9.041190019331224e-08	0.9838928093403471	1.1370807965037826e-08	enterobacter_cloacae
150	7.938303930685873e-05	0.012974779575315145	9.96900230558836e-05	6.171243096385495e-09	8.959102890386764e-05	0.016841228039206277	1.2588730988088327e-07	enterobacter_cloacae
151	0.03000055712024857	0.0009213522101586327	3.963609958008014e-05	4.4787763797658336e-08	0.001265631415004287	0.006818784858911909	1.632261075390582e-07	enterobacter_cloacae
152	0.9843439628453357	0.00444133224549581	0.0016097099814899153	2.0969626189749202e-07	6.122237824819289e-05	0.00041933556692545445	1.671247212661114e-08	enterobacter_cloacae
153	0.9845083362629489	0.005929528184047786	0.0008686271887446792	2.508542088096058e-08	8.719783556017926e-07	0.0019276781368274749	5.144309785219349e-08	enterobacter_cloacae
154	0.9958944878431013	0.002929066413084042	0.0009438609027758728	2.5054301636316815e-09	3.201305674066648e-07	0.0006225591958619203	7.556729155823405e-08	enterobacter_cloacae
155	6.62898757410233e-05	0.008871360392866188	1.713152371163451e-05	7.273215024222364e-08	0.0005892091726684636	0.23637189858398205	7.549060040476063e-08	enterobacter_cloacae
156	0.0005208123035125344	0.047725312069750184	0.00015041131104701354	4.705338319375286e-08	3.78255648908674e-05	0.06668893868517259	7.662913741392625e-07	enterobacter_cloacae
157	0.002400162594457508	4.10806175761884e-05	1.841013789174221e-05	8.014866204975816e-08	7.735522701046153e-07	0.8290819412867142	3.060138478048483e-09	enterobacter_cloacae
158	0.9999050022789704	0.0001616643782361227	0.002565111864177452	6.570385441642346e-08	1.4116690360460698e-07	0.0018546465101515906	1.2420644381291848e-08	enterobacter_cloacae
159	0.6552850496532652	0.000497057848898799	0.0002934109994975763	7.980860705001212e-09	2.3691189335156793e-05	0.012272574978559431	5.454845652804993e-07	enterobacter_cloacae
160	0.7704273886941562	6.936783186944997e-05	0.0001718410920112196	7.346457449931921e-09	0.0004317447840812168	0.00018417601499453034	3.5800305003895817e-07	enterobacter_cloacae
161	0.9265902284074072	0.00031469920852158286	0.00040187441771601286	7.542662591344085e-08	6.41252179921898e-06	0.32952144720057097	8.224110880559907e-08	enterobacter_cloacae
162	0.9848705815529548	0.00010247750726043205	4.620567044919131e-05	2.3224023978681303e-09	4.022276595075881e-06	0.00028797930690990136	6.625807602667558e-07	enterobacter_cloacae
163	0.9624706901638602	0.002641221861418953	0.0036646636967085674	5.2095405623489436e-08	7.318738023361733e-06	0.0008743037378449233	2.990747025097089e-08	enterobacter_cloacae
164	0.886191512995489	0.0778157558758112	0.0006406924005113929	4.1266893705381565e-09	6.122800403797596e-06	0.000981410612832537	9.339306984893192e-07	enterobacter_cloacae
165	0.02298457290725946	9.11498303795933e-06	1.4506560514366727e-05	1.1044339288056059e-07	1.395934924949531e-06	0.9139075407435071	1.5317073254599295e-08	enterobacter_cloacae
166	0.16691487153488802	0.000156894630702976	2.3728246034248615e-05	2.237782325927588e-07	1.3631507479464828e-06	0.8799312419488314	4.4800969587492105e-08	enterobacter_cloacae
167	0.9925078989759399	0.000432482249264364	0.0002051048525542541	5.525905626402334e-07	1.7805665815410096e-05	0.00048440196083202123	2.5168571529971254e-08	enterobacter_cloacae
168	0.9797930847550925	0.0005583240891361849	0.00028187753946024724	5.555301740926864e-09	8.391053882868933e-08	0.010149764198227263	2.373536250987099e-08	enterobacter_cloacae
169	0.9715711660117127	0.0002516776734501838	7.988644647495405e-05	9.989779674801418e-09	3.8664666328647613e-07	0.01517329656470218	4.6693888540998613e-07	enterobacter_cloacae
170	0.9996901977839062	0.0008415776513883627	0.0014800190605831422	2.0611449442970586e-07	4.148014999672802e-06	2.7129521747757493e-05	4.2647995769342954e-08	enterobacter_cloacae
171	0.9969113431032562	0.015066116222730372	0.0017011449448183769	4.918007480587471e-09	5.5530436336280195e-09	0.0029874718568141724	4.7219601802506165e-07	enterobacter_cloacae
172	0.9995972212147318	9.281793679918485e-05	0.0010135594701255759	2.2608718512017723e-07	1.4356508561975167e-08	2.8479755914339393e-05	2.7076511105511493e-07	enterobacter_cloacae
173	0.9997670377308472	0.00017711912825904707	0.0013641738656293661	7.485871928785424e-07	8.373150071669973e-06	9.976549164741682e-05	1.2729390612588125e-08	enterobacter_cloacae
174	0.9984813081589122	0.00016462579041245958	0.0002860262025567522	5.993186420424619e-07	4.121966492461446e-07	0.0016306800767027694	2.977081781179455e-08	enterobacter_cloacae
175	0.6851258317904104	0.007730879822640365	0.00037454560177319134	2.080470111480939e-07	5.2778099260489654e-05	0.00021378013936266768	5.534964321841726e-09	enterobacter_cloacae
176	0.5891901541271689	0.00017283984308164116	2.456327113211432e-05	2.9989470837124775e-08	0.00676553291780467	0.000510572408982538	3.7375378330554596e-06	enterobacter_cloacae
177	0.9834318362277907	0.0021850113694696143	0.0006999245719377949	5.016432468240517e-09	7.04805589748252e-07	0.00046595631871965577	1.0594999458081637e-07	enterobacter_cloacae
178	0.010392120835435456	1.7372936905141973e-06	4.546343209158338e-06	2.0671403727275266e-08	9.47085770599292e-08	0.983636326028068	7.218195205730727e-08	enterobacter_cloacae
179	0.9982989706941449	0.00024890718886385395	0.004593811631159838	1.8975873832112862e-08	3.6782195990584695e-09	0.038878702990172376	3.2673287521009417e-09	enterobacter_cloacae
180	0.058638067624461804	0.0018026340687317078	3.537643276754235e-05	7.563721251967637e-08	4.341236678079484e-07	0.6451189733555582	1.8710909486585577e-07	enterobacter_cloacae
181	0.9669842452333711	0.0005586504724182148	1.127930678290219e-05	5.8249236040357105e-09	0.00020070758096742123	0.014985017038516178	2.8051040248721333e-06	enterobacter_cloacae
182	0.9946134760968985	1.7073847096670925e-06	3.156909593402382e-05	8.330840608948391e-10	6.825623396721761e-07	0.0020882209992682753	4.4817512308390746e-06	enterobacter_cloacae
183	0.9634372982220754	0.0005132252613927789	0.00026073018696344357	2.0086334166593586e-08	2.4635264962129303e-06	0.05419084241079643	3.9326997456225966e-07	enterobacter_cloacae
184	0.9996266819823343	0.00041283827702474435	0.0005978260252891025	6.026493082972834e-07	9.809131885522326e-08	0.002319036847665795	5.631423750938406e-09	enterobacter_cloacae
185	2.8269278701044905e-05	0.012436706352783608	5.510117620499485e-06	4.52132796149824e-08	2.030400746617099e-05	0.6063242294893411	1.7222397939646118e-07	enterobacter_cloacae
186	0.15836003747937027	0.0011919250452993638	0.00015600287409630285	2.5711743103356565e-08	0.0012052423919218604	0.0011055881963009434	1.276797264626654e-07	enterobacter_cloacae
187	0.9961039307258757	0.0007207188345696466	0.0003857211257627459	3.346071893555426e-07	2.4327664917893917e-05	1.0540784778631164e-05	8.606460857208874e-09	enterobacter_cloacae
188	0.9625862778791004	5.4051007901286994e-05	0.00034353681201619866	1.3995308134535059e-09	3.154068736802853e-08	0.3424033193017507	4.0004510414870606e-08	enterobacter_cloacae
189	0.9757880741087652	0.0007702227111007041	4.888773002141479e-05	8.14084521620108e-09	6.749490828184929e-07	0.016182387740344098	2.536085494453984e-07	enterobacter_cloacae
190	0.0015178481868656929	0.0035499134635265297	3.0163701260945155e-05	1.1689101753645292e-08	4.671305970746598e-06	0.6101505881435154	2.477049693921902e-07	enterobacter_cloacae
191	0.981625045099799	0.007576636409253623	0.004313606093606321	2.4099630161774868e-09	1.9863434894413074e-07	0.0010371046947516825	4.249182553040211e-08	enterobacter_cloacae
192	0.006015997454838666	0.0001681552843114445	6.8192483656423964e-06	8.463948121769334e-08	1.0228252171996908e-06	0.920248317951481	4.9215118855031736e-08	enterobacter_cloacae
193	0.7751857018187558	0.0011478851579505998	0.00022696989737931668	9.849954967005124e-08	5.34888870036515e-06	0.006004193425788081	3.304900468399232e-08	enterobacter_cloacae
194	0.00043849922933341756	0.003282641400332415	4.5955773639807595e-05	1.0991839515703562e-07	0.00033076727702712356	0.06138185415470705	2.9501388086870115e-07	enterobacter_cloacae
195	0.999743258577613	3.0184237026045273e-05	0.0011214902372013748	8.145219014991971e-07	1.1240531950707533e-07	0.0017325844601795743	1.6081227175245654e-08	enterobacter_cloacae
196	0.9366299301646421	0.013835127695438487	0.0005997302003173925	8.520339479304666e-09	3.203653776155714e-07	0.02230864181056742	1.1783302272576992e-07	enterobacter_cloacae
197	0.0011631130453253807	0.0023446611939726314	2.325172196452299e-05	2.669927078645396e-07	0.0033232097155130053	0.10285315288270636	3.615945365392167e-08	enterobacter_cloacae
198	0.9979363921479003	0.004513097010257018	0.0015551136342482014	1.6101973660040995e-09	5.678276543620941e-07	0.0003025883280938867	7.093747975674787e-07	enterobacter_cloacae
199	0.0014273560559587724	0.000771791932948582	5.453444972125609e-05	2.045724156664974e-08	2.3032631278030188e-05	0.31527805526547004	2.864253301735848e-07	enterobacter_cloacae
200	0.9668594672810772	8.66460990355677e-05	0.0006044242849558147	3.340288009887254e-08	2.254058690218561e-05	0.010382540401052928	2.404643427246066e-07	enterobacter_cloacae
201	0.8986006825970729	0.02575883002128357	0.00032292348002935294	2.1565571438202207e-08	2.02392464383776e-06	0.001554190377722799	1.084078021648874e-07	enterobacter_cloacae
202	0.9917015577326627	0.003331050178702897	0.0021696215102937908	8.709175164949264e-07	1.8948097976836607e-05	8.488750483831297e-05	2.7456133495624233e-08	enterobacter_cloacae
203	0.901963837313411	0.0004295557588232319	5.514228319281913e-05	9.78082411985751e-08	0.00010978519836944764	0.001353639763190524	2.2792309198598342e-07	enterobacter_cloacae
204	0.9998569264749895	0.0001424479924933997	0.006620067582689479	2.891641521299327e-08	9.7790304363803e-06	0.000105568073490772	2.4930324279563495e-08	enterobacter_cloacae
205	0.9945052488778717	0.0002564833934706459	0.00013890906251244248	5.495764477167118e-09	1.9087376828846845e-07	0.0003217608695443233	9.36637873387714e-08	enterobacter_cloacae
206	0.9045364680518837	0.00040823619637120155	0.0022937801540068195	3.142633822451478e-08	0.00019886790560280803	0.08610087032637453	3.537844953299848e-09	enterobacter_cloacae
207	0.9250136770915722	0.0005320738590414884	0.0008955623266596381	4.746533391512562e-08	7.034233901409081e-06	0.0029323007752660064	1.3628004615879761e-09	enterobacter_cloacae
208	0.9936876382897677	0.0013706949484589633	0.00447511340101792	5.920058558110397e-10	8.293388186471941e-07	0.007025011271840669	3.9602465832248343e-08	enterobacter_cloacae
209	0.9875461209754608	0.00027824929024251394	0.0005114707558494565	1.8102074322149378e-07	1.6879258440256814e-05	0.0008451165741337432	6.628468225724441e-07	enterobacter_cloacae
210	0.9998450442405047	0.0004329694101833213	0.004258654556144787	1.7477713769872417e-07	2.689090800529541e-07	0.0006618485803425906	6.887787398514239e-09	enterobacter_cloacae
211	0.001634657426226391	0.0001629402490753031	1.580435672206457e-05	2.37942667808794e-09	1.9612290321439188e-07	0.889314767640457	2.0326926853112943e-07	enterobacter_cloacae
212	0.9793762968863992	0.002715191625967071	0.004155020450742779	6.023138928574197e-09	5.385761941449204e-08	0.00035225951554253857	2.6917356753272514e-08	enterobacter_cloacae
213	0.9927487631066622	0.001685144374847187	0.004625853756531435	5.3630875418557124e-09	8.385052985474326e-07	0.00015212948491787948	8.100653137977092e-09	enterobacter_cloacae
214	1.0961980567251681e-05	0.04189361959805872	7.4572627064797575e-06	3.25704897672343e-08	3.754808775924145e-05	0.11653281048141756	2.7297551479742426e-06	enterobacter_cloacae
215	0.9803409634564477	0.0002744674586162438	0.0011085796466442418	8.316114664095111e-08	2.1620686420073223e-05	0.004629841896345172	1.5649533900294827e-08	enterobacter_cloacae
216	0.987586289510093	0.00030769643442033514	0.0002887688224704521	5.8321183570466964e-09	8.581197324117262e-09	0.035802469899884205	7.31466185593619e-08	enterobacter_cloacae
217	0.3653878665871532	0.0006833506754193912	0.0015772071329295083	5.7576939295348594e-08	5.9586165607261406e-05	0.001654474954712862	6.4390618224267206e-09	enterobacter_cloacae
218	0.00022737249230042793	0.03750511085739706	0.0002697723515369578	4.810946200460759e-10	6.668264239943708e-05	0.15695701898381503	4.446871813783132e-08	enterobacter_cloacae
219	0.3049492344165797	0.00021191343198414842	0.00023556136613609436	3.521075983203368e-08	2.200135882892663e-05	0.01809288180862355	5.045860772699316e-07	enterobacter_cloacae
220	0.020734872353839078	0.005686600936689746	8.337140391102465e-06	6.335088849970015e-10	0.0006115654560046701	0.05621112540393293	2.3016938745548084e-05	enterobacter_cloacae
221	3.151577330279006e-05	7.591695599950285e-05	2.3481152034513618e-05	2.2420275819127508e-07	6.808415008280022e-06	0.882142926591161	8.227588785736187e-08	enterobacter_cloacae
222	0.9878901758443375	0.006681987599923051	0.0003994617301619095	5.527870805392628e-09	3.682730049418856e-08	0.03640739059737685	2.2532875616679212e-07	enterobacter_cloacae
223	0.9980130490288488	0.0006409756334917861	5.3350810083986425e-05	7.1651432591116915e-09	7.2312810962834525e-09	0.0006354045910312859	7.87367487468731e-08	enterobacter_cloacae
224	0.8719816948359638	0.00014333910102935839	0.00022038302966343525	1.6086978658611228e-07	3.4351421635157944e-05	0.00016932885057409347	8.537245561067215e-07	enterobacter_cloacae
225	0.9986109241734766	0.00021440108405651218	0.0009137179923343232	1.3356754471944557e-07	5.408075539000547e-07	0.0006281205276388588	1.4463779901283613e-08	enterobacter_cloacae
226	0.9213309131214584	0.0018391409868335875	6.189106588824298e-05	6.122268488030345e-08	2.8724613304670624e-05	0.002025990089321764	2.5378168075208403e-06	enterobacter_cloacae
227	0.04182514877532527	0.002644652013994372	3.739946083243172e-05	1.0569259631696998e-09	4.2351467014052696e-05	0.08693816211963824	1.6930792590589273e-07	enterobacter_cloacae
228	0.9997581177692512	0.0019361892188567026	0.017307951065432658	1.511466450713537e-08	7.74373259597741e-09	0.0015635423286681515	4.1913675872351265e-09	enterobacter_cloacae
229	0.9994321022495996	7.082053180797518e-05	0.0006508126332194679	7.67333076682051e-08	5.729571482210594e-05	0.00010193608503522339	6.096863474078324e-08	enterobacter_cloacae
230	1.529338348345135e-05	3.4082224838750404e-05	3.147341764074519e-05	1.0049777115805913e-07	2.336789610096715e-07	0.9901775844096702	3.883405623589589e-07	enterobacter_cloacae
231	4.814373846453308e-05	4.357220140959712e-05	1.0700238427048703e-05	5.202041157156926e-08	2.3692376235130125e-08	0.9900795110296567	5.415308504178868e-08	enterobacter_cloacae
232	0.3814060509022643	0.018042463033830627	0.00024259538464047262	1.4444411685725742e-08	0.00036250859802670275	0.007358955050376631	2.633196548484443e-08	enterobacter_cloacae
233	0.3850582664403201	0.00013506745088861182	2.4012642245851987e-05	8.653994718569838e-08	6.989964726880848e-07	0.9306023712141983	2.3873544981197837e-07	enterobacter_cloacae
234	0.853920272198164	7.217172062163385e-05	0.0006802461508904206	1.6090593111396456e-07	2.2532655122798726e-05	0.0007123576387463959	7.94859951347468e-08	enterobacter_cloacae
235	0.9857236214159483	0.003898073699350506	0.0018911179699095488	2.32587264011649e-07	1.3272690700255531e-07	0.0006330793642517452	2.380210063022595e-08	enterobacter_cloacae
236	0.006739821522448406	0.0015992125491288364	7.981265323050674e-05	1.0290365355896234e-08	3.007616990304621e-06	0.47238217443448344	1.657773071407865e-08	enterobacter_cloacae
237	0.0005502728674517923	0.004008034903642525	4.5679887798535575e-05	4.1421396501521886e-08	1.7894361986808014e-07	0.893434651004503	7.981047259920495e-08	enterobacter_cloacae
238	0.9974746574170359	0.0056695859262071895	0.005421096901493447	4.778292209009384e-09	6.152060208453767e-08	0.000724910913370438	1.0670637447978454e-08	enterobacter_cloacae
239	0.997223808845024	5.9750210272851996e-05	0.0002878226261594929	5.414856248593556e-08	0.00022462343158701376	2.1761276122672554e-06	5.635723107408445e-08	enterobacter_cloacae
240	0.9977937056187403	0.0005156299026617295	0.0003353518699132202	4.734138524946304e-09	4.2314762506213695e-07	0.005588059534297287	7.774649914158488e-08	enterobacter_cloacae
241	0.9945289985481452	0.01976242016299726	0.001211575420321664	1.3282566967564319e-08	4.215725095981439e-06	0.008018276164342083	6.455610316074337e-07	enterobacter_cloacae
242	0.9982308103437442	0.00034279801810862404	0.00048601412226900595	5.06278983381861e-07	3.4476505436973757e-06	0.00034619948615381284	4.5139803513195147e-08	enterobacter_cloacae
243	0.8498695388571452	0.006088121618539529	0.00011256527533241364	5.506799005753142e-09	3.483081030886925e-06	0.006760677339585097	1.2185271721517372e-07	enterobacter_cloacae
244	0.9989821203847954	0.013681239904902838	0.0001734650086215347	1.6046446271583377e-08	2.9060223309077166e-06	0.00020621724655234863	6.860859181435311e-08	enterobacter_cloacae
245	0.9906278538684696	0.0004935187710157062	0.001161518498587534	2.656375433182806e-08	1.0817398787857854e-07	0.007541596537931828	5.1695540266904596e-08	enterobacter_cloacae
246	0.9858094750008104	0.0003077146558555741	7.810270023305037e-05	8.393647971892434e-07	7.357007175168149e-06	0.0001580037523422037	5.3443556159539194e-08	enterobacter_cloacae
247	0.9957619731798998	0.00021105855823589644	0.00013831993607732929	7.756229962634705e-10	1.6456578931609995e-08	0.01454959379722395	8.677266393399921e-08	enterobacter_cloacae
248	1.608964671161884e-06	1.540077379939548e-06	0.00035006169178091747	1.9976326557165565e-08	3.970673771915035e-07	0.9993840561601764	8.85991422766661e-09	enterobacter_cloacae
249	1.5710962400337206e-06	0.00817365201441748	1.5279196559744772e-05	9.922796732157641e-07	1.4058273734524797e-06	0.08956722496865678	1.843116850029648e-07	enterobacter_cloacae
250	0.998552717682032	4.601429952674383e-05	0.0009770360988500305	4.7577177324922537e-08	4.755945467878762e-08	0.00013811881706453586	4.307705734755438e-08	enterobacter_cloacae
251	0.9994205978159975	0.004473988033436721	0.002917867559924708	7.233136209093847e-08	5.742914302637252e-08	0.004455832882957014	2.584885474806117e-08	enterobacter_cloacae
252	0.2794733631528312	0.008104298165845535	0.00019560125605914605	2.048705129215043e-08	0.000879220093683249	0.001748264465070812	1.4638964331994245e-06	enterobacter_cloacae
253	0.003483413085531888	0.026050427666569006	3.188559763892269e-05	3.491517873249318e-08	4.909704250683454e-05	0.09205685660355	3.414858345256455e-08	enterobacter_cloacae
254	0.9255586638778374	0.0006430760928339903	0.0001169671374920609	9.780110606355839e-09	2.144174941664766e-06	0.023642948402905296	1.5186728975319002e-07	enterobacter_cloacae
255	0.996362073110409	0.002324859160657011	0.0018397482732094715	5.1059052074652796e-08	4.0558465140051984e-07	0.0001474278099743509	1.3884901556701378e-08	enterobacter_cloacae
256	0.0017963289739778	0.00012110777798416524	9.513112876963343e-06	6.862306649778945e-09	3.6432162703528384e-07	0.5323047382786866	1.0838226625672115e-05	enterobacter_cloacae
257	0.15509830956733042	0.0005338830848952519	1.5230858963665073e-05	1.500691066966324e-07	0.000320283957104715	0.0014153483331464625	4.6622816169820715e-05	enterobacter_cloacae
258	0.9643986241174978	1.2128763544546367e-05	0.0004583160133674419	1.0876243985135052e-08	2.5578203535193726e-06	0.013894207301696661	1.593145000287761e-08	enterobacter_cloacae
259	0.45516978793531593	0.0018707707138460406	4.497156344945163e-06	9.369273370232475e-09	0.002213917181823612	0.030563911268384477	1.1980433529655197e-06	enterobacter_cloacae
260	0.8316043994314335	0.00017660606599082418	0.0009462469815093818	4.120284529477075e-09	5.1776207123072e-06	0.021182502071800818	3.994948998117328e-07	enterobacter_cloacae
261	1.695126625813e-07	0.004982059960247052	0.00020622456310412295	1.1853729117862283e-07	2.693073274805278e-07	0.9531623217803964	6.062364146317605e-08	enterobacter_cloacae
262	3.0083813043428308e-05	0.00556810421460942	1.8379538271222745e-05	7.004004127810266e-07	3.7234416637904044e-06	0.3535625303921108	1.3354212037621754e-08	enterobacter_cloacae
263	0.999360939947464	8.843115357776713e-05	2.2541274485009988e-05	8.654888542760082e-10	3.35146853059934e-07	0.012311141821293071	1.0950782371062692e-07	enterobacter_cloacae
264	0.94675126230509	0.00038519342702405477	0.0004701825170037693	2.7852124128158824e-09	0.001084386778150649	0.0025753552915901623	3.820419771597709e-08	enterobacter_cloacae
265	3.2372771176308475e-06	0.0004711075308392279	4.776503856441352e-05	1.7903913624775156e-08	1.7707917817556357e-07	0.9995167508064661	8.430388384760722e-08	enterobacter_cloacae
266	0.9993171191610936	0.00012380440764209256	0.0007525375978993092	2.1709592587249118e-07	1.4164315483378164e-06	0.000910008181037974	1.6918009803800894e-08	enterobacter_cloacae
267	0.8137199770907442	0.0012667132206168013	0.0011590976594260153	3.885813464499369e-09	1.665702806192658e-05	0.013917690503182477	3.8740938695281545e-08	enterobacter_cloacae
268	0.0002027469957351345	0.004066402215322441	6.104933726322711e-06	5.1821743371354444e-08	0.03294783702251707	0.06777561123850406	1.8904670208430648e-06	enterobacter_cloacae
269	0.007951320009913419	0.00020724317264315703	1.766211316247275e-06	2.2937995698567505e-09	7.670232311947776e-07	0.7045956607225031	7.096786831521164e-08	enterobacter_cloacae
270	0.9871449720898517	0.0010879611633557054	0.00030620122674815907	2.6335148988336054e-07	6.980889562291656e-05	0.00013615373693272691	1.8718935004814115e-08	enterobacter_cloacae
271	0.9975750229522933	0.0010021111343734986	0.0005967060835149351	1.3571217272651813e-09	6.927830321460558e-07	0.000910747191440779	1.0269402774997599e-07	enterobacter_cloacae
272	0.9991255266230378	0.00031111746434911956	0.0007814223699370904	1.7883191045434348e-08	9.580715561860975e-08	0.0008916472887714572	1.4450430988565959e-08	enterobacter_cloacae
273	0.006328053766530019	0.0013406511732400085	0.00011257305155232268	7.541818584372574e-09	0.00023616862375743728	0.024831753254574977	5.190693310695143e-07	enterobacter_cloacae
274	0.9913119648832546	0.009273222357039505	0.00028123006894226703	1.4668504928666563e-08	6.372589235061487e-06	0.020928652025654918	2.5666481501468995e-07	enterobacter_cloacae
275	0.8506470701749589	0.0008428308884674661	0.0008167552023468818	6.39885096131575e-08	0.000609979459678588	0.003093505324591682	8.211800973245565e-08	enterobacter_cloacae
276	0.9991772030224354	7.593445212702146e-05	0.004421639281404246	3.3934254918620193e-06	3.0779506305603106e-05	0.00016235297782212003	9.114653413034483e-09	enterobacter_cloacae
277	6.585120516052552e-05	0.004442191477745087	1.2601964716282006e-05	5.253053934885118e-08	2.5149674116490378e-05	0.09003252058064418	4.238502647909399e-07	enterobacter_cloacae
278	0.9450543673946815	0.0010069143028174786	0.00047236475053478956	1.3017814032716801e-08	6.369883170962095e-07	0.055097136073746195	1.160319955609842e-07	enterobacter_cloacae
279	0.9061431102062503	0.0017271555383546059	0.00010313921387386204	2.95650643718363e-08	1.512497945118865e-07	0.06012218310482367	2.4651372805494974e-08	enterobacter_cloacae
280	0.2872883431412899	0.03355141869620174	0.0001385366159492	7.922134326204742e-08	0.0005069061510191706	0.004738041131482478	1.1434186180529192e-07	enterobacter_cloacae
281	0.988720329725098	0.005829942522843673	0.005896289919419883	5.333627513695009e-09	5.552210690124559e-07	0.00025643274277458133	4.9124854436951645e-09	enterobacter_cloacae
282	0.9989340631776829	6.802423993670795e-05	0.0009190268756640027	6.096923436114454e-07	5.530699077210922e-07	0.0004624580459871345	6.402358145414557e-10	enterobacter_cloacae
283	0.00030414011715200446	3.285258933191023e-05	0.00018012710860112967	1.5641175540967962e-08	1.0524229588259805e-08	0.8341145540944804	2.537401103782564e-07	enterobacter_cloacae
284	0.6722148102932511	0.007046536730717324	0.0027505406332323182	6.534171406249421e-09	6.31327405100193e-05	0.01444356119797236	1.1024996681188546e-08	enterobacter_cloacae
285	0.9846267429540472	0.0004840840857622493	5.645909727717041e-06	2.7756553379022524e-09	1.0681859199401755e-05	0.014288434160799826	2.274469772137401e-07	enterobacter_cloacae
286	0.04608953418755905	0.011323691067482317	7.705856807790441e-05	9.172443819703491e-07	0.0035002256590987635	0.04584946558473625	4.7376129035189983e-07	enterobacter_cloacae
287	0.003571581393212342	0.0012012925058212337	1.8673465142115294e-05	2.942259559738028e-07	0.0010034668388367901	0.21879843512974728	3.108029274748613e-08	enterobacter_cloacae
288	0.5784604074936016	0.00019231446951066685	5.851102284019035e-05	1.6962768713563752e-07	0.00010836978322447305	0.004898796361969124	2.4471459825539377e-05	enterobacter_cloacae
289	0.852570817872529	0.0032812267484132306	0.0001553420834308597	3.818948348659952e-09	2.844250925417677e-07	0.1105866866630614	2.1523481369057174e-07	enterobacter_cloacae
290	0.23634444535312513	0.0007785144848342566	2.425759912741748e-05	1.6528847002987293e-08	2.3392517672595374e-09	0.8271770407469254	3.435113308660202e-08	enterobacter_cloacae
291	0.9371380085680688	0.00013144885371859426	0.0014183377058914958	6.890176524870696e-08	1.1003358842890443e-05	0.004920295814555779	2.688153502759422e-07	enterobacter_cloacae
292	0.9848562058479217	0.00011569658158890568	4.98097204120032e-05	1.1933053675857884e-08	1.548539889003096e-06	0.002749635158314244	7.60301203139693e-06	enterobacter_cloacae
293	0.6083509064637299	4.503816149487668e-05	0.0005529329811882591	8.744327385703635e-08	9.949943147704042e-05	0.004345520795167719	2.1673306909838489e-07	enterobacter_cloacae
294	0.9967524429656779	0.004508640679098725	0.015519659792349802	9.869694321404774e-09	1.530084669094263e-09	0.049128465277760644	4.641635913995939e-07	enterobacter_cloacae
295	0.8069676569003013	0.004499247867766821	0.00048405915712685326	3.527078925956985e-10	7.565627980271368e-07	0.0012760380892675475	5.702674880144585e-08	enterobacter_cloacae
296	1.2085453813349265e-05	0.0012705180681343825	3.590627714118762e-05	2.9138166393730513e-08	3.809995070064972e-05	0.9387351593727156	1.1452350402380887e-08	enterobacter_cloacae
297	0.5981648092275655	0.0001398006539139947	1.2818473831175615e-05	1.3340532136156697e-07	0.002652724315506122	0.0007043636394853434	1.3760725658974994e-05	enterobacter_cloacae
298	3.231246225726246e-05	0.05818353988767118	6.030809380411693e-05	8.268342440807515e-09	1.2279428593883856e-05	0.9028975294512431	2.3585784385060093e-08	enterobacter_cloacae
299	0.6870427273505468	0.00014233422902453735	7.93208609231987e-05	5.004876933504913e-07	0.00013330628407803155	0.0013033504788549212	7.101119000125606e-07	enterobacter_cloacae
300	0.9742866433960122	3.43793910990443e-05	0.00011975458616595289	6.650670240860402e-10	1.011093684773835e-07	0.45492686104918695	7.027328227369678e-08	enterobacter_cloacae
301	0.9997289752639846	0.007335303910705215	0.016408068083070687	3.752238896572309e-08	8.168780657114475e-11	0.005986312763867862	5.020144509888568e-08	enterobacter_cloacae
302	0.4201302006921831	0.000181470823280636	1.287912576762416e-06	7.143156282569997e-09	0.02712835820447292	2.1062028607453194e-05	3.091615874073978e-06	enterobacter_cloacae
303	0.9981337803788418	2.6191843477179094e-05	0.00015097594926937176	4.082081434316009e-07	1.1527994115370162e-05	0.003509017160288055	9.124342064746331e-08	enterobacter_cloacae
304	0.997252344253834	8.87708400375999e-05	0.0005842679050749456	1.0949754387511292e-09	3.2159994243418207e-07	0.010370480354427876	1.2357376172611565e-08	enterobacter_cloacae
305	0.994949874129742	0.0006950294168909202	0.0025449045145147535	6.199594382001168e-08	1.8428540087908366e-08	0.0005523244328176964	3.738991804490034e-08	enterobacter_cloacae
306	0.9883554138277804	0.0003648464181721972	0.0020230749793101843	4.3205375023518226e-08	0.00014782624509495295	0.0018314511267875245	3.082338057503592e-08	enterobacter_cloacae
307	0.3160596963327653	0.0004497119674525303	2.4018014976410387e-05	2.6518186383013153e-09	6.334343080053033e-05	0.35826926783766616	7.015023381262828e-07	enterobacter_cloacae
308	0.9988483439196092	0.00035938165284221375	0.002162077118516585	1.1167015107912645e-06	2.9830733699632166e-07	0.00015466230038524786	4.135264124792499e-08	enterobacter_cloacae
309	0.9748630643686181	0.0008382449546005141	0.0005205420074838503	9.886589918348275e-10	7.096452166205418e-07	0.022525476559818042	5.999126627534169e-08	enterobacter_cloacae
310	0.9964658138790226	0.00041340721325265617	0.00043050551143916784	3.3030138517621844e-09	5.463740645793494e-07	0.0026837197777780696	2.909514257353987e-08	enterobacter_cloacae
311	0.973241578807707	0.002276954809002314	0.0016309164950103529	5.318058325452608e-09	3.804997987986118e-06	0.0006456741351930866	1.4852028625737495e-07	enterobacter_cloacae
312	0.6503160831180347	0.00010385816079716109	7.031455072715636e-06	1.6132343251542367e-08	0.0003639444145895769	0.0020397385249967376	0.0001904110560432222	enterobacter_cloacae
313	0.005522893158700215	0.042474158953113614	0.00010636007373153744	2.1792285864230968e-09	6.000938233190871e-05	0.0019218679297288716	1.1290865175038253e-07	enterobacter_cloacae
314	0.9402003330747847	0.022854286145027807	0.0003040671056627216	6.932795666008776e-09	0.0001341320858954691	0.0029506016449999312	4.269820801150442e-06	enterobacter_cloacae
315	0.9995974565361869	0.00015963971228876936	0.0006516066710889511	1.1127786114467832e-06	1.1567542717878858e-06	3.066978351588982e-05	2.0439655265417485e-08	enterobacter_cloacae
316	1.5847479126812585e-05	0.0001104433191013743	3.453847293970933e-05	6.133069304901494e-08	1.1508818768890645e-07	0.9777353265518683	6.693821471482174e-08	enterobacter_cloacae
317	0.9993272566124015	0.001282396846749318	0.00019723763546767152	1.9448880765269925e-09	1.7289861810890774e-09	0.00025759681601774667	9.533391020966934e-08	enterobacter_cloacae
318	4.6085329789560425e-07	0.00020989615648567243	5.5569523630560484e-05	2.312504890737234e-08	7.464774269661129e-08	0.9998656061110647	9.52936232371245e-08	enterobacter_cloacae
319	0.9975563474817593	0.0005885983192214455	0.000801578339814706	2.458426860909485e-07	1.4331707643084984e-05	2.8731764151454085e-05	2.8657207737572146e-08	enterobacter_cloacae
320	0.9947609083202009	0.00033583503643063177	0.0003827041161542524	5.534703847959731e-09	1.7907497695695326e-07	0.0003719002611360777	1.4546913946947212e-08	enterobacter_cloacae
321	0.9985808770181556	0.0009576894022568092	0.0011060783155311111	4.40336799768711e-09	1.69342012070909e-08	0.011705903655632146	8.481663514240677e-07	enterobacter_cloacae
322	0.0017051485735819101	0.0016711584030469147	9.824046342161346e-06	4.239518568612166e-09	1.831751412205696e-06	0.515948892924564	1.2662730237006668e-07	enterobacter_cloacae
323	0.9509635784911953	0.004978286455422376	0.0009939919000721844	3.977421604718653e-09	2.256630748947949e-06	0.0008725180035248967	7.734819777364543e-07	enterobacter_cloacae
324	0.8786624092676482	0.0006670423080207951	0.00022007704755711794	3.880740184346803e-09	8.197711372999274e-06	0.02037983708185759	2.8949505676993845e-07	enterobacter_cloacae
325	0.8649940779687053	0.0017721108047381643	0.0012398757798357735	2.5286223638206563e-09	2.196684834494667e-06	0.014346742477089506	1.4291574369841374e-07	enterobacter_cloacae
326	0.999302400433526	0.0017246511865824817	0.008872962368857068	1.7188776916263812e-09	3.6363742497475147e-08	0.000455871433636085	1.574598401332844e-08	enterobacter_cloacae
327	0.8587198836778607	0.0018798414595746118	0.001111741928804038	3.9341590849248445e-08	0.00016726110442785553	0.0034777320657057827	2.566036082450978e-08	enterobacter_cloacae
328	0.964447068560883	0.022612974607740786	0.00015159604192177979	6.225575429149982e-09	4.972108662883178e-06	0.0071180543769804655	4.6681674157823496e-08	enterobacter_cloacae
329	0.2191461038202068	0.00022934651474279018	5.564247376900468e-05	4.99673318552971e-09	0.00843078621686812	0.001022159903729356	1.8781656175642645e-06	enterobacter_cloacae
330	0.9999297660734457	0.0006781098681156765	0.0011813213412391371	7.109486196928143e-07	3.459008015402343e-07	4.2183688987074484e-05	3.4011460222654802e-09	enterobacter_cloacae
331	0.9993415159201687	0.0024074200384343754	0.0015558704448510024	4.883310086266748e-09	5.1814200941210895e-08	0.0003948175542182143	3.128638766344393e-08	enterobacter_cloacae
332	0.9907987568777633	0.02709143589668459	0.00010592433723224321	2.649036730352214e-08	1.765110943923137e-06	0.001039120593042523	6.125948050756429e-07	enterobacter_cloacae
333	0.17259510534565967	0.003229592591558572	6.0025701782135566e-05	4.4544345500870685e-08	3.0122827076203603e-05	0.1192767090943621	1.4563857737489736e-07	enterobacter_cloacae
334	0.0007833410877489918	0.003026792812105471	4.8984437207268074e-05	9.672559637044786e-09	1.0339575634242674e-05	0.5032068035502326	5.242078028064938e-08	enterobacter_cloacae
335	0.0015121693285765193	0.0012015506489583333	4.424873580697241e-05	1.4017942174783927e-08	4.504974352951106e-07	0.8713765368897685	1.2606699538099025e-07	enterobacter_cloacae
336	0.4864677655824813	0.013331121083384646	0.0004954738750950073	1.09395191599535e-07	0.00020231814219211783	0.00047605992594246406	8.336096052695404e-09	enterobacter_cloacae
337	0.9538757663111999	0.006267761938102145	8.077579564671652e-05	3.3939770764839697e-09	6.794851175028743e-06	0.00025273203583052543	4.290749512066657e-07	enterobacter_cloacae
338	0.9129290684376398	0.012618332292566464	0.0007181487550781524	1.901117113829172e-08	2.8907146274509892e-05	0.0012553570922780415	1.2405759401279496e-07	enterobacter_cloacae
339	0.9750347806472648	5.2131641064278084e-05	0.0003085170605645068	6.8022507343696845e-09	1.8789534329836524e-08	0.06762042774417236	1.0254440407721843e-07	enterobacter_cloacae
340	0.18174958289350956	0.00034401699742713827	0.00018794917003360408	9.79650699186405e-08	0.0011277750823586378	0.0009358051348536168	8.815490421097883e-06	enterobacter_cloacae
341	0.9750868950603874	0.0015591809023734438	0.006364050312686576	6.168874609758701e-09	1.3147984044511866e-07	0.0040617369586746135	5.588573425141937e-08	enterobacter_cloacae
342	0.9998190746967464	0.0008323833911337417	0.007443629668438575	3.862509198285633e-08	1.0017444625615776e-08	0.01930144750951089	6.769259415122658e-09	enterobacter_cloacae
343	0.9859320282490942	0.027544182475480735	0.00020371244601089037	3.921527911649293e-09	5.896051645834312e-06	9.597416075759486e-05	1.1326208097824123e-07	enterobacter_cloacae
344	0.7912612791605464	3.6574124020453804e-05	3.411696572030786e-05	1.7203011673512817e-08	1.4794932597166524e-05	0.007172786828888935	1.7310915240684256e-07	enterobacter_cloacae
345	0.0032569103971501856	0.02581328779393076	7.279030890387839e-05	5.923762378712976e-09	0.0007205315442322589	0.013381739284430611	9.773500246997658e-08	enterobacter_cloacae
346	0.002850835111562047	1.4116019575329259e-05	0.00019139019816671405	2.8826756051922728e-08	1.330491459951245e-08	0.9894618441794611	4.019743152528959e-08	enterobacter_cloacae
347	0.9827591239794797	6.876672558112623e-05	0.00011806973561550378	6.79755048865074e-08	5.806184579604028e-07	0.023151251511425518	5.0923616906016024e-08	enterobacter_cloacae
348	0.9891105257373051	0.00037495658087641356	0.0012032424018645575	1.2025575579621307e-08	7.350606192417137e-07	0.0006639488768990326	4.1528119271653427e-08	enterobacter_cloacae
349	0.9876971082301534	0.0037975426339616394	0.0006888673969892069	7.2629453996068926e-09	3.3325926316744315e-05	6.0765048389361005e-05	7.901517698611813e-08	enterobacter_cloacae
350	0.9992461213576509	0.00023370183384460283	0.0027164654852146045	7.391826767558986e-08	5.044178429998806e-09	0.0033679224344845458	6.984106683243485e-09	enterobacter_cloacae
351	0.99969200499537	0.008605621799087125	0.006364327089203352	3.2555595926084027e-09	2.695783646879665e-07	2.124244981217705e-05	5.0373513253755505e-08	enterobacter_cloacae
352	0.9273719857415482	7.95329331865967e-05	0.0010604693848861885	9.879991241088288e-08	3.747341360156828e-06	0.0014753533579798261	1.401027623239454e-06	enterobacter_cloacae
353	0.9807472584533378	0.00036286383591656085	0.0014428606162396756	1.323345830425022e-07	5.506732533500915e-07	0.03419481368137482	6.381340869963141e-09	enterobacter_cloacae
354	0.9562556367292226	0.0009173944296284332	0.0018925554833888107	4.945081868323633e-09	7.438342748981714e-08	0.01900750579387575	8.256149001672305e-08	enterobacter_cloacae
355	0.9945583713124431	0.0003989846969849983	2.7237526335638417e-05	2.365307747093754e-08	2.7966387732259947e-07	0.0031153753341330377	5.483462066552459e-08	enterobacter_cloacae
356	0.909686605074696	0.004636043394298469	0.001326440143078958	2.875868448597295e-09	2.550160927629451e-05	0.006245508070389876	6.4150440266008e-08	enterobacter_cloacae
357	0.0039738812482459345	0.0006418168523486883	1.931607457515183e-05	8.649320887101498e-08	6.594082395982792e-05	0.22004180710032487	2.4010636952944653e-07	enterobacter_cloacae
358	0.003839802897424634	1.494561611691201e-05	1.0363058524039851e-05	5.203671466272543e-09	5.486904771262016e-08	0.9969083394876819	1.4461926003143688e-07	enterobacter_cloacae
359	4.020333959242417e-06	0.002028548652141731	7.483219066794578e-05	1.3024519483921827e-08	2.2561852113343886e-07	0.8688465803254963	3.845628503566169e-09	enterobacter_cloacae
360	0.9129712306283038	0.0012583356287709875	0.0005871623946486163	5.617617239741273e-10	6.849214383123091e-07	0.0017094707492265548	1.4531704206592494e-07	enterobacter_cloacae
361	0.9999608252160214	6.259951831316852e-05	0.002808415563193059	3.120861182655386e-08	3.728207192845234e-08	0.0021210813396158506	1.1794429616641488e-08	enterobacter_cloacae
362	0.0002465468112319127	8.766185482926799e-06	6.087146212299844e-06	1.1902014162949218e-08	7.027245033186634e-07	0.9242015723653983	1.5614506052080163e-07	enterobacter_cloacae
363	0.9997794974579199	0.00043117297212637247	0.011721737897754572	6.529015173166075e-08	4.08748504027537e-09	0.006279859826928103	9.95121686329577e-09	enterobacter_cloacae
364	0.976732075547026	0.0008581088004964978	0.0008957722682590217	6.254922120121304e-07	0.00025592240875941846	7.297919794289792e-05	2.8296521688218973e-08	enterobacter_cloacae
365	0.9994905442274367	0.002656710516205623	0.003292699094344015	7.201429701202102e-09	2.713413777025728e-08	0.00021659431039418482	2.852875953503492e-08	enterobacter_cloacae
366	0.34536726839033516	0.02022302333555129	0.0005060344451471396	9.871336906682294e-09	0.0005331526052340685	0.004716790739295151	1.1574259404417622e-07	enterobacter_cloacae
367	0.9953759463184757	4.01672718401868e-05	0.0009731367469921021	1.754483163098712e-08	9.699515953834011e-05	0.0001771087062438233	9.18635598155025e-08	enterobacter_cloacae
368	0.0004059951318490582	0.14585541058189946	1.7725220311813927e-06	8.355512332321736e-10	5.084733782956959e-07	0.1899425964761601	4.5019602367780966e-08	enterobacter_cloacae
369	0.9983859651843687	0.0003522869725087383	0.0015404359906606483	3.274857478347205e-07	6.194187213673648e-07	0.049576933320109755	1.1765844056637884e-07	enterobacter_cloacae
370	0.9988634813990949	0.0008329956739134295	0.002029365238168583	9.550657160510646e-10	1.3550592846723872e-08	0.0018458416723802112	2.329535351460221e-07	enterobacter_cloacae
371	0.5094007292388508	7.083354023753775e-05	7.283715442996906e-05	5.0173604050366e-09	0.002629569929078415	0.0006996835011880938	9.667576424217859e-07	enterobacter_cloacae
372	0.9869590259600395	0.0012274693407370756	0.0035073309802916126	1.0585949807146659e-09	2.300499775185822e-07	0.011329904533071545	9.084273014376533e-08	enterobacter_cloacae
373	0.7197732207107531	0.0013758678623886208	3.7692183488149544e-05	9.91401058312548e-10	0.0017104067472846248	0.00011422724566360716	3.954044009956576e-06	enterobacter_cloacae
374	0.002798493002095731	0.008025102959402928	4.727052728129247e-05	3.229658425783584e-08	0.00013039143689227916	0.08590040411442283	2.616409685101636e-07	enterobacter_cloacae
375	0.9869472462603524	0.0001710184353898698	0.00014748750501572015	7.686018517771242e-09	0.05928345453266054	0.0004504510032037564	3.297301611171581e-07	enterobacter_cloacae
376	7.905686572564746e-05	5.205626512391667e-05	8.539689590756474e-05	2.1799961299421985e-08	3.271121537880624e-08	0.9946615730434066	2.660245397953634e-08	enterobacter_cloacae
377	0.0006778259428961397	2.220027958293751e-05	0.00016948360366817258	1.94120158237676e-08	4.4834629746413957e-07	0.988207555151018	7.550333182172258e-09	enterobacter_cloacae
378	0.976677484061808	0.0074957281208519475	0.0011854835106330014	4.375575637905639e-09	7.086139239476131e-07	0.0009592550020728472	4.353703506091097e-08	enterobacter_cloacae
379	9.37007577279442e-05	0.03106965965986496	3.1450453222778086e-05	1.5798646484620683e-06	0.0011578663483693271	0.054115840257063876	9.308608462982745e-08	enterobacter_cloacae
380	0.9441932350436834	0.00022931376633961368	8.37031411292856e-05	3.0949125097413115e-09	1.3432589535966193e-06	0.007590809941503703	1.6209528305747454e-07	enterobacter_cloacae
381	0.9999545944465815	0.00022044689516713606	0.0020070070449189153	1.8693575878450246e-07	1.9762030261294872e-08	2.6644832206230083e-05	6.380055494159305e-09	enterobacter_cloacae
382	0.9991285187071026	0.0028439975798286504	0.0021553477694441917	1.228360273345352e-07	1.5070880018692643e-06	7.724180173654177e-05	1.102903731103021e-08	enterobacter_cloacae
383	0.00625635227892891	0.0012076334945204182	5.705167245102154e-07	1.2305762548077842e-07	0.0022920558254075347	0.006191440892409938	8.413299080790085e-07	enterobacter_cloacae
384	0.080875668332583	2.2827573226498478e-05	1.2440354350464813e-05	3.9730091392271855e-08	1.7303791459306665e-06	0.21822315489966565	1.567577064580844e-05	enterobacter_cloacae
385	0.001003935933761952	0.003021728709917424	1.1252994253261156e-05	3.1243427336106425e-07	0.00012035034481623383	0.0755054238160869	2.0044456573840315e-07	enterobacter_cloacae
386	0.9998510162914284	0.0003274373384871537	0.0018218074931216814	5.849743574247736e-08	8.092684553777915e-09	0.002834261253100435	5.177150408934828e-09	enterobacter_cloacae
387	0.9904000928041319	0.0002541670496122911	8.592133868220384e-05	9.351535448099387e-09	1.0528923242917756e-07	0.0032231617504191704	9.112361795769754e-08	enterobacter_cloacae
388	0.9992869254889841	0.0014532209055585384	0.008051474793520743	1.6100353828828335e-08	1.7973754489267334e-08	0.012971757702323	1.6123099484744995e-08	enterobacter_cloacae
389	9.447572159270806e-06	0.033478309486447755	0.0006403962076702123	4.183969179429789e-08	0.00025860365057594293	0.09544942393367235	9.96036800939153e-08	enterobacter_cloacae
390	0.7289569395326647	0.011658813879039331	0.0005777635378146535	1.744235714784346e-09	2.913218910414332e-07	0.0026506609928157276	1.2068169888333218e-07	enterobacter_cloacae
391	0.9991865126848174	0.00029813024972511875	0.006617890695599012	6.964316025618569e-09	7.855961202113172e-08	0.0028170846859672	7.1632247017694624e-09	enterobacter_cloacae
392	5.134897100098542e-06	2.7053187601566118e-05	8.29350029114217e-05	1.4099914504946849e-08	2.537099791546679e-07	0.984873265110163	4.720174586577248e-08	enterobacter_cloacae
393	0.13881943028426408	0.004070320581931558	0.0006733201396676724	2.0708961378305393e-08	0.0005226824580325078	0.0033608842393868465	5.8652011011019e-08	enterobacter_cloacae
394	0.9569236514641792	0.0013329235712257097	0.0001088112926439295	2.686952457579205e-09	0.00026127466250351335	0.0004905883991940643	1.4397647244392187e-08	enterobacter_cloacae
395	0.9012502481208081	0.0036186360523740996	0.0001374274918427598	8.990852813362774e-09	2.747698765468763e-06	0.00025064157878210716	1.647144923640278e-06	enterobacter_cloacae
396	6.991529246052509e-05	0.015286515705860872	0.00017374533178193518	1.897980923865413e-08	0.00097805042155038	0.020879645885291037	2.9546799242277666e-08	enterobacter_cloacae
397	0.9971783221556743	0.00015298494216127524	0.0008741194308634576	2.6433012851902047e-07	6.184483606682731e-06	0.003116402219042567	7.896088309033793e-08	enterobacter_cloacae
398	3.891203746523291e-06	3.2225375921823297e-05	5.036115552336755e-05	1.3529329517348705e-06	3.3628694561174507e-07	0.9646251358328902	2.9735931486457945e-09	enterobacter_cloacae
399	0.9946446267628533	8.942917779839282e-05	0.0009391670475977208	9.035685860559086e-08	1.687319466875549e-07	0.001654612223598338	1.619513713982367e-07	enterobacter_cloacae
400	0.0002254874840716201	0.0008855171323055462	1.0462052370321491e-05	1.6523633845940247e-07	5.746910538956126e-06	0.8393933537754588	1.5406745168286443e-07	enterobacter_cloacae
401	0.008492262262448369	0.00047061083823928093	2.5383668269035294e-05	1.1596307162910722e-09	0.2701515081021275	0.0004123679644220036	2.094634759888961e-06	enterobacter_cloacae
402	2.750973631647357e-07	2.5152791028550176e-06	0.00014257101639481078	3.255699283737011e-06	8.782435716183513e-06	0.985935190465831	7.552644150200532e-09	enterobacter_cloacae
403	8.490394262751116e-06	0.0069104464378433525	6.0904772589675305e-05	4.732869087619562e-09	6.593621258880709e-07	0.9597566888657006	1.0444722489959759e-07	enterobacter_cloacae
404	0.9846815805863651	0.0006950216986720589	0.00029045194695897895	1.077053568781206e-09	2.117845168825621e-06	0.0008300344229644132	1.4336720997610926e-06	enterobacter_cloacae
405	0.24519189526011367	0.028682170443682212	0.0002775144650649837	3.31855613927469e-08	0.0022675475659493837	0.0008198918578545847	3.435124203067756e-08	enterobacter_cloacae
406	0.0002812384027708342	0.0033900712364229465	0.00010631717749638882	1.652398269226183e-08	8.468458126603088e-06	0.537968631421342	1.6460952343245286e-07	enterobacter_cloacae
407	1.875595159916648e-05	0.03887721564338367	0.00029656188754648854	2.672168521033508e-08	1.5791434018991166e-06	0.9620035467985371	4.8418872671680965e-08	enterobacter_cloacae
408	4.5991146290540265e-06	5.723281590428899e-05	9.064008101802493e-06	6.273095837382657e-08	1.1499296316442871e-07	0.9996888479073742	3.034621110516402e-08	enterobacter_cloacae
409	0.2432580651250712	0.0005139838382141066	0.0003753664893177991	1.4546764400061163e-07	0.0010964065048257486	0.0045466449713437	6.798265367599322e-08	enterobacter_cloacae
410	0.9731245673655244	0.0005036077575706492	0.00020504768236546218	2.7934794782653898e-09	0.0003948276265541372	0.0001959084382392877	1.2507875937433886e-07	enterobacter_cloacae
411	0.4752279354345696	0.00016076964353926385	0.00043136385923688155	4.2001961959117765e-08	0.0042152996347810424	5.108905942281291e-05	2.717698775664164e-08	enterobacter_cloacae
412	0.862075560866514	0.007104954262455956	0.0014575727616420579	3.7234779780610365e-08	0.00029045518040108373	0.003957246149139427	2.434865178164169e-08	enterobacter_cloacae
413	0.9887990204555004	0.0014748242189131244	0.0014449552431446667	1.2426279363265666e-07	6.172677191526136e-07	0.29669696838853027	3.280460991844987e-08	enterobacter_cloacae
414	0.4614134050834614	0.00014322758984329232	0.00020317690759053656	1.749930123136286e-08	2.7309591319541027e-05	0.002983706730903434	4.447354877520083e-06	enterobacter_cloacae
415	0.0067968718008764506	0.0032924818159797294	1.8196610217203122e-05	1.6307067090997927e-08	0.08111719167697783	0.010134898645127732	6.217726086433562e-07	enterobacter_cloacae
416	0.00039409074627411595	8.681236141939033e-05	7.874303345375816e-06	2.206743993762697e-08	3.897667350078069e-07	0.9787920902364958	2.7310645205519207e-07	enterobacter_cloacae
417	0.9923088187734063	0.0005510532610030622	0.00030702561196415643	2.647427950122755e-07	1.1501728561596266e-05	0.0009624206152238512	5.900559773199499e-08	enterobacter_cloacae
418	0.015169077524679135	0.0005501148056990869	4.254485155800491e-06	2.5273325693650698e-08	0.0001025588267152431	0.5848476344543933	3.8020616941525203e-06	enterobacter_cloacae
419	0.1582114240950893	0.001028329950024646	2.2168403892011394e-05	1.2120243155642675e-07	0.001866964180920228	0.019239842154718752	1.1287001913980424e-06	enterobacter_cloacae
420	0.6667459169070209	0.0011484465856797048	0.0007041473625302619	5.793077127251384e-09	7.425234971790719e-07	0.4669859469936032	4.66594656098952e-08	enterobacter_cloacae
421	0.0004212153641364717	0.0001429691614383988	3.5034361739281804e-06	8.396940443523e-09	2.8315538113858346e-07	0.973097314980732	7.464440819851502e-08	enterobacter_cloacae
422	0.999857411081992	7.005609174226658e-05	0.00044647575783691946	4.077230373479626e-08	2.023435092647061e-05	4.626611678640989e-05	3.8147701803586205e-08	enterobacter_cloacae
423	0.7082315978432973	0.00024284883413657848	0.00018674824963845052	3.758638330479078e-09	6.2157992829387094e-06	0.06910673346756262	2.5166869678383103e-08	enterobacter_cloacae
424	4.3175689968694985e-06	9.396336818777163e-05	0.00042192255996542763	1.8598420721779417e-09	7.355975036901967e-08	0.9985769747944622	1.0097782405537962e-08	enterobacter_cloacae
425	2.676419096776798e-05	0.029341006598790683	3.5344035856892575e-05	6.429517621330173e-08	0.000129254508196928	0.7507056143181441	1.6289153156434403e-07	enterobacter_cloacae
426	0.0010452997937864714	0.000619447967575994	3.1050861486056715e-05	1.1555544278565669e-08	0.001781915693862676	0.033342779697360665	3.6477936151392266e-07	enterobacter_cloacae
427	0.0019887896753763555	0.0023565620531194862	7.042088126471087e-06	1.1595828325983477e-06	1.4147896873467621e-06	0.6946821372109397	1.6484744712849207e-08	enterobacter_cloacae
428	0.9987645451622035	0.013262699846899451	6.855769378843416e-05	9.659294087912408e-09	4.3468457871570386e-08	0.00022164862707480041	3.7180197780044206e-07	enterobacter_cloacae
429	0.2584363931248927	0.0002707830540784124	0.00012303059345100456	2.948035038983784e-08	6.318057629512371e-09	0.4043160623553511	2.6018022689285464e-08	enterobacter_cloacae
430	0.0002156056413691847	0.000346449804501327	7.192375090163998e-06	4.417552669293253e-07	4.758675756962164e-07	0.7753542902929649	6.703903447711996e-08	enterobacter_cloacae
431	0.9957672356622871	0.00032271784553763473	0.0007791953357577191	1.9828858664102015e-07	1.111057699126494e-05	0.0007992095873668216	5.144144037695863e-08	enterobacter_cloacae
432	1.8153695858747537e-06	0.019464819957162174	1.4213700571558843e-05	5.826227194043573e-09	1.4830551366019393e-07	0.9007107153125777	1.4825969485968842e-07	enterobacter_cloacae
433	0.994825431808689	6.134167554502162e-06	0.00012666111916557218	6.024148140643042e-10	3.2488998291555212e-06	0.0023177388362593692	9.062532185346795e-08	enterobacter_cloacae
434	0.9807367141357926	0.01810425442056884	0.00028587011949170144	3.237415598693958e-08	3.784851328049295e-06	0.00013525996041809836	2.2619138172883987e-08	enterobacter_cloacae
435	0.9981420439881569	5.3575627090248145e-05	0.003476690676796693	7.793350429943989e-08	1.7037445738053427e-07	0.10527118583501896	4.548298852159515e-09	enterobacter_cloacae
436	0.0003864351468481738	0.0022720649871899885	8.71071306156991e-05	2.621351953547859e-07	1.1367610822824795e-06	0.8912475699111388	1.0514697355036485e-08	enterobacter_cloacae
437	0.8391134969243634	0.004101245127820845	0.0001590627191935415	8.749813977978688e-09	1.0455311745788461e-05	0.003508659618911539	4.266904282076234e-07	enterobacter_cloacae
438	0.9665036556972709	0.0003878188931363319	0.002858421055768522	4.92980097995431e-08	4.7079784611777927e-07	0.020083881680071285	4.543551177055028e-09	enterobacter_cloacae
439	0.4718139643347446	0.00023089498874109425	6.823410401478599e-05	2.2100333684323627e-07	0.0018143293052857604	0.00030690718743935926	2.1799871562230013e-05	enterobacter_cloacae
440	6.116695989212101e-06	0.0006143350215661866	5.590006391180221e-05	6.600313229127314e-07	1.78883930029901e-07	0.9897629887125753	2.0417689545729877e-07	enterobacter_cloacae
441	0.9990832814334579	0.0009573154682270338	0.0014175741231462282	4.3788248211593755e-08	2.0992418200848465e-09	0.37113543589299436	1.195336279699833e-08	enterobacter_cloacae
442	0.9995627439410171	0.00011922714732455554	0.001770708542249695	2.564826790720519e-07	1.985217440921866e-08	0.001043479344276037	5.574593992654729e-09	enterobacter_cloacae
443	0.9935300012726109	0.006359839599621958	0.000759416070544261	6.992256827614117e-09	9.209346961706611e-06	3.372457414751172e-05	2.4823068752891273e-07	enterobacter_cloacae
444	0.984608688130239	0.0004735499859170209	0.00013616769257111125	8.78668950995608e-10	3.0086549211885386e-08	0.018013127914703796	4.296690294857412e-07	enterobacter_cloacae
445	0.5829722477730683	0.00020001859988596758	0.00021479276010477212	1.1658425893818523e-08	8.270703015754156e-05	0.000678182932403399	2.846612870455113e-07	enterobacter_cloacae
446	0.00023627192729830794	3.182218329079523e-05	7.448389990537687e-05	9.224273909025867e-09	8.774107925831967e-07	0.7887838466666309	1.965854362634821e-08	enterobacter_cloacae
447	0.00435877028884151	3.3511627942325224e-05	9.979926446098177e-06	6.120774786038717e-07	1.077261735663096e-06	0.7473713750420213	9.166566618783728e-09	enterobacter_cloacae
448	0.9997599767066203	0.00013429823910828065	0.003268280042924551	2.3518017130333166e-07	4.928195663970282e-08	0.006368471344282929	1.4570214623765913e-09	enterobacter_cloacae
449	0.871880076477745	0.010427477026426192	0.0010013022293823917	4.186486750951003e-09	1.000484897928208e-06	0.0372532668741665	1.9286742535398768e-07	enterobacter_cloacae
450	0.6119994244776541	0.00042619334992419124	1.0975570535851933e-05	1.350528302037445e-07	0.0003287743784964585	0.008428733579418219	2.1915527886611954e-06	enterobacter_cloacae
451	2.4877642330451493e-06	4.7330735604479635e-05	0.00010827451200276171	1.7588399579450773e-09	2.858026771480066e-08	0.9907569143499871	1.661754827748751e-08	enterobacter_cloacae
452	0.027744124748169712	0.0015588696801496348	3.8137002161882406e-05	4.850796183604669e-09	0.09218705368410422	0.0006087432639021494	1.2084255705549774e-06	enterobacter_cloacae
453	0.0069171763946571695	0.0003343126595131739	5.846602564740899e-06	1.9690783670166456e-07	0.0003744875711704489	0.04323975030761816	2.2984379910198453e-06	enterobacter_cloacae
454	0.002698396834609532	0.0014259345402925106	5.329684725305431e-05	6.733947287370061e-08	4.810567711024838e-08	0.7057154579361141	4.120084506420287e-08	enterobacter_cloacae
455	0.99864165988087	0.00011022625924774783	0.0019239998271064977	4.2076828303881983e-07	5.318859587522518e-07	0.0018088319159790286	3.7510149347034285e-09	enterobacter_cloacae
456	0.9057941917439842	4.5541089512022946e-05	0.00013244818984903438	1.0465062958756834e-07	0.00030028281178620626	0.00032447039161109743	1.717024212667591e-06	enterobacter_cloacae
457	0.0014605838023583125	0.1355999202935389	5.939373284915208e-06	2.533892628003799e-07	0.0014439603807229037	0.20994123582838786	1.1172824437180162e-07	enterobacter_cloacae
458	0.04917542904444319	5.49201292382416e-06	6.582014243203569e-05	3.0920145147387738e-09	1.3580967636613385e-08	0.9753869863785913	2.4955693700130455e-08	enterobacter_cloacae
459	0.0003060494944843168	9.776390616290963e-05	6.861626767351068e-06	2.507965850827069e-08	3.1495224966535873e-07	0.9767165305486893	1.0143915564283131e-07	enterobacter_cloacae
460	0.9989825556014745	0.0004912182784483126	0.0008184344638811738	5.76340766899483e-07	2.683359629142714e-07	0.0214923332667315	1.3958192469169996e-08	enterobacter_cloacae
461	0.0016061880610791115	0.0008513334093269403	2.2002495757114238e-05	3.133664921805071e-08	0.004179096809156194	0.20542221278330425	4.858122172418405e-07	enterobacter_cloacae
462	0.17500241063527414	0.00959085749676683	0.0001801321826733006	6.455090808578213e-08	0.0001647696556323321	0.01142129899113625	1.0837457321789226e-06	enterobacter_cloacae
463	0.9956537096929828	0.000567610821592489	0.00044278459985861633	1.9187055689677925e-09	7.329938824662612e-07	0.001223233912158485	6.494597422053031e-08	enterobacter_cloacae
464	0.9938019613062297	0.0037762878972568232	0.00021020668905940605	1.221784702010178e-07	1.8152181521301912e-07	0.00019685443288481325	8.209203694133761e-08	enterobacter_cloacae
465	7.349077594476388e-07	0.0004653511851990247	0.00023479232202606797	2.2823205411560376e-08	7.789937035178898e-08	0.9953046978348747	1.6738455099181007e-08	enterobacter_cloacae
466	0.9819200830061404	0.0001258661512980996	0.0004135116780029817	3.703083965134665e-09	4.243638735880941e-06	0.017734757756962427	3.320305036982941e-07	enterobacter_cloacae
467	6.733025896517051e-05	0.007957117912054178	0.00015161941636790722	4.9674657321778426e-08	0.002325881188431493	0.6489985013099453	3.959348999418772e-08	enterobacter_cloacae
468	0.9995667276470095	0.0002321001894421464	0.0027304574742600643	2.0495391661673258e-08	1.3539366035633249e-08	0.044759219959304535	1.320728876072689e-08	enterobacter_cloacae
469	2.6016522499766787e-05	0.0008382280391341227	4.9283476745807595e-05	1.0307898418214804e-07	4.7097902497804153e-07	0.8938402164390616	1.7114251607017742e-08	enterobacter_cloacae
470	0.9806151385821796	0.001329732221267536	0.0013504985602815997	5.40200370198575e-09	3.5370058126196377e-07	0.003416239785632473	6.76978237948914e-08	enterobacter_cloacae
471	0.9704102223031075	0.0006985586205702502	0.002220753048093637	6.2571239042570445e-09	1.1855360215289253e-06	0.012876990404552134	1.1062474723846587e-08	enterobacter_cloacae
472	0.3254794311128937	0.00011220219414411521	0.0001480412008801269	2.188868860753361e-07	1.916190044716151e-05	0.014496812403671198	7.398512152200308e-08	enterobacter_cloacae
473	0.1619409034241904	2.848676565175608e-05	2.0151537941273735e-06	5.191050988361405e-09	1.2519978740221086e-06	0.788943468021274	3.200856502866387e-06	enterobacter_cloacae
474	0.991438360868067	3.150376378578204e-05	7.131427743834701e-07	5.9592228441934406e-08	0.0014618311870862773	0.0004325533737512825	2.615028698379005e-06	enterobacter_cloacae
475	0.9984794792532906	0.0001755899282372407	0.000725437895334112	4.965887045597241e-08	6.121401494425804e-07	0.0006380516666318402	1.0715571622483869e-07	enterobacter_cloacae
476	0.992916863163263	0.004474271138563236	0.0007444795288287558	1.4266750258484085e-09	9.877399207992053e-09	0.0037760184118269535	3.500132229282381e-07	enterobacter_cloacae
477	6.968325778046862e-06	0.017678316274836424	1.7054061807029417e-05	1.0742391417360801e-07	9.092409679470908e-07	0.1778548677668518	1.6153024969028183e-06	enterobacter_cloacae
478	0.00015472202806843794	0.002713451911987669	5.9482450931803756e-05	9.062135526093297e-09	0.0001095366640252189	0.29126586511324537	1.9072008614012688e-07	enterobacter_cloacae
479	0.9989643227591107	0.0005598278196746892	0.001372663260046525	5.8294316832878835e-09	3.692622832818799e-07	0.007076925125636631	6.405018321466282e-08	enterobacter_cloacae
480	0.22108627069855555	0.0007232145627333943	2.096536476547801e-05	4.822604680425776e-09	9.830163079400516e-05	0.02048219636185937	9.122943980731939e-07	enterobacter_cloacae
481	0.9965093299074512	0.00014237107538177886	0.001841186381342569	2.2053095733306588e-08	4.150376029713464e-07	0.018341958700021737	1.1685917383857726e-07	enterobacter_cloacae
482	0.0008617883270779284	0.0021866205529623914	1.1491363973909276e-05	8.253864036104899e-07	7.587970513654489e-06	0.997194539081552	3.7008275731654276e-08	enterobacter_cloacae
483	0.7714825096257483	0.012592225658418598	1.8714512324410574e-05	7.973775201985199e-09	0.001226373717374582	0.005375158565758536	6.636989837920389e-07	enterobacter_cloacae
484	0.8675767686923628	0.008734832534680582	0.0006509239470528625	3.062380558899198e-09	1.164398286442332e-06	0.0039263345640553155	1.694603083838976e-07	enterobacter_cloacae
485	0.00011958768953692678	8.493039366514729e-06	8.487364177007349e-06	5.993815971912891e-07	2.661980694582711e-06	0.8979774058843255	6.997436872937331e-08	enterobacter_cloacae
486	0.9544756810720405	0.03560299566161327	9.567443685820046e-05	7.603163067641968e-09	6.764071796970971e-06	0.0010665838937350624	3.5636521052254563e-07	enterobacter_cloacae
487	0.0014907292743885714	0.00043539468662100595	1.6388975566694905e-05	4.6715197807931725e-07	0.00047122488950855	0.07765978152771523	3.4222930617460053e-07	enterobacter_cloacae
488	0.9784599938662334	0.002060736069572467	0.00017428225259404428	2.1237248759234693e-07	1.3833477035662097e-05	0.0014157658658262263	1.255619283531885e-07	enterobacter_cloacae
489	0.9500885880557658	0.0011885691331697844	0.000574729949851113	2.5420195429320276e-09	4.6541991364555006e-07	0.0008172562101669264	2.0792041097354438e-08	enterobacter_cloacae
490	0.9860565300008096	0.00013751883570356334	0.0004690037352778819	4.471754728184606e-09	9.114218629823311e-08	0.021341546150077953	1.0101610128924378e-08	enterobacter_cloacae
491	0.9996416194043699	0.0016920166253132846	0.0028077851530549478	1.3398511380823312e-10	6.340761970465496e-08	0.00035953803076105637	9.94640404114485e-08	enterobacter_cloacae
492	0.9494897418142182	3.0396060599663883e-05	4.139299512017029e-06	2.683881919057459e-07	0.002483927687221863	0.0010513404005386166	5.016465118977985e-06	enterobacter_cloacae
493	0.0001502924765703337	1.7816126578227734e-05	2.766279178222025e-05	2.7133585309525152e-08	4.960017966130585e-07	0.9979780498071436	7.088762355063272e-09	enterobacter_cloacae
494	0.7309343240067061	0.012605095476207827	0.0003684314834001548	4.3104597628087607e-07	3.516924882893992e-05	0.004338581231885816	3.81690120000825e-09	enterobacter_cloacae
495	0.8299658938638355	0.00028109549025752314	0.0006647704191896197	3.174164502269617e-09	2.0716685366670175e-05	0.0028826967099270947	3.146413649734148e-08	enterobacter_cloacae
496	0.00011283107627468088	0.004101937714384505	8.478194504477936e-06	7.483248546883842e-08	0.00023670974567567573	0.6714055916187852	4.3362213741735607e-07	enterobacter_cloacae
497	0.9992468225556967	0.00024336507532667477	0.0023674834653848067	3.70215216156858e-08	3.0728633127477054e-06	0.001959871012229746	1.7939312684803853e-08	enterobacter_cloacae
498	0.9793530099964004	0.0002346343478705849	0.00022315575313031826	5.94278882408759e-07	3.3460760105144565e-05	0.00012218637051331739	8.147621488348004e-09	enterobacter_cloacae
499	0.9974889178869414	0.0004643599655403809	0.0033538443076339074	5.290094387475154e-09	6.930677941417298e-08	0.04631676148820534	1.4111577582688075e-07	enterobacter_cloacae
500	0.999743279019507	0.0010782352391753493	0.0017280103057967062	8.333962809332166e-08	2.769935907596461e-06	5.9089500691543737e-05	4.467590891519059e-09	enterobacter_cloacae
501	0.04204329990949289	0.00414543108322318	3.311799938660308e-05	2.100807475428859e-08	8.619552956992576e-07	0.4139805234909217	4.895006789958206e-08	enterobacter_cloacae
502	0.943254296063801	0.0001600708038852251	0.001180161538902739	1.493528050830712e-07	3.14037979735656e-06	0.001960240656588644	1.0141332090339884e-07	enterobacter_cloacae
503	0.9993622758084503	0.00023680821560495828	0.000621233377402126	3.168732437461819e-10	3.678779201249911e-10	0.0025423534837217274	4.64174670578734e-08	enterobacter_cloacae
504	0.9913915980652197	0.0025093062848665034	0.002041994883387774	1.820754708992929e-08	6.68228314324143e-07	0.000557860485215029	3.3932075672409465e-08	enterobacter_cloacae
505	0.9645254672177739	0.027824384131914286	0.003938678721131053	3.522955975982088e-08	9.698042190686797e-08	0.00010050193192025324	1.0841783011057472e-08	enterobacter_cloacae
506	0.9734302789522455	0.006564158423866546	0.005317032081120849	7.918329477517721e-10	4.385670658520566e-07	0.012859505905181355	5.001088164766094e-07	enterobacter_cloacae
507	0.9964477265526738	0.00015051232773387533	0.0005141064698446873	1.0571097939640443e-06	4.654255814822417e-06	0.00011495269134275997	9.051220675641468e-08	enterobacter_cloacae
508	0.9966143392723383	0.0003900649112585522	0.000957988480022051	1.2336105968738515e-07	5.497426676855328e-08	0.0021635929453605604	1.807100252041647e-08	enterobacter_cloacae
509	0.965055595705949	0.00010775441858471725	0.005136224009659115	1.6519271638876048e-07	1.1934398880963482e-06	0.03784651595344407	1.4286125634064254e-08	enterobacter_cloacae
510	0.9993289889206233	0.0028351136657556665	0.011393659172735875	1.697451365288527e-07	4.573975383078171e-08	0.0022643595944485586	1.6780042027422194e-08	enterobacter_cloacae
511	0.015021885567797514	0.0004402534018796896	1.603020924891402e-05	8.192839395007015e-08	2.19158024773548e-08	0.8334381940343898	2.9697289894473232e-08	enterobacter_cloacae
512	0.24578402199821817	0.0007722918522881982	6.24855528823813e-06	1.0878248759643677e-08	0.004758938500101903	0.002833042485731758	3.0160017243130417e-06	enterobacter_cloacae
513	0.9960721783150772	0.0002442210429624681	0.0013550059531184041	3.738473153179343e-09	2.985845297879683e-05	9.023291679876394e-05	2.133119678581442e-07	enterobacter_cloacae
514	0.9826932149600508	0.00019827676434916913	0.0004109322000072447	2.36763318364618e-09	3.0129193219171373e-06	0.0005204813322385843	1.0853372594286724e-07	enterobacter_cloacae
515	0.9987567886964137	0.0009594471657123305	0.0054004268952758784	8.258347902258052e-10	4.6192482002394113e-07	8.84408753563331e-05	3.574354843421062e-08	enterobacter_cloacae
516	0.688743021664731	0.0011217338363914892	0.0003735808258182686	1.8245777878010154e-09	1.036513684354996e-06	0.010376755864599945	6.272772267662805e-08	enterobacter_cloacae
517	0.8149883708369136	0.0017278522118005218	0.00019649568149989022	3.4729151291067256e-09	0.00021749588577155919	0.005420875194314785	8.276406972286247e-08	enterobacter_cloacae
518	0.99586599600874	0.0024070234894011714	0.013813345609627384	2.60296186005896e-09	7.651200892369104e-08	0.002982776061501985	1.1931674380374234e-07	enterobacter_cloacae
519	0.9905051665375587	3.2258377909046384e-05	0.00057163516565535	5.967936309177309e-10	1.6009058233687136e-08	0.03854980612562743	6.61645021807315e-08	enterobacter_cloacae
520	0.983321560150188	2.025035300698735e-05	0.00010663715042097754	3.65840948578568e-08	0.0011723995578145202	0.013280526934272043	8.895625697162586e-08	enterobacter_cloacae
521	0.9937823135989665	0.0002483329466654253	0.004064277338028499	3.808336511840037e-09	1.2712293561118601e-08	0.0014513292325633114	6.727884428804036e-08	enterobacter_cloacae
522	0.9986441092118679	6.260789133502968e-05	0.0009605984161533593	3.156724296943419e-07	3.6047429650531533e-06	0.0003902651805243279	6.4081913192200535e-09	enterobacter_cloacae
523	0.226532152144678	0.010012670782680888	0.0001945008843915199	1.3531870619179893e-08	1.3474426184020819e-05	0.0017595587973018468	1.3801786763996031e-05	enterobacter_cloacae
524	0.8520552367498616	0.00022313546796947405	6.268722583808714e-05	2.126014697712468e-09	0.004775977024528112	0.00414291261211875	1.4237796563641445e-06	enterobacter_cloacae
525	0.9970509371253645	0.0022270946252492124	0.00305375127529599	2.201123708891155e-09	4.467223343540861e-07	0.0004082227070957198	5.327122521214108e-08	enterobacter_cloacae
526	0.9811778743643098	0.000595839378199619	0.00038053443956304967	4.5308684168566525e-09	6.385468262676263e-06	0.0031859687502090437	2.176680603008101e-07	enterobacter_cloacae
527	0.9537852645872679	0.008102796338318351	0.0002518367334464275	8.419291556568789e-09	0.0001942358615239783	0.004848408182970691	2.3511882599777302e-07	enterobacter_cloacae
528	0.003962819214690351	5.18958061077463e-06	0.00023868620762778652	2.7916381777447456e-08	5.095560729802591e-08	0.9950869765760153	3.264036533371891e-08	enterobacter_cloacae
529	0.9994036024792822	0.0005920334497539056	0.001249080869371601	1.082741742550255e-09	2.1192870203759823e-07	1.1627455391509569e-05	1.203562616443761e-08	enterobacter_cloacae
530	0.005508311981584984	1.3935193991771597e-05	1.1179064927111231e-05	3.5029731085242245e-09	4.709707638249077e-08	0.9538670427841563	6.522031428192625e-08	enterobacter_cloacae
531	0.9148600322002578	0.0007194068273149868	4.126224739017093e-06	5.866757869812403e-09	0.0012520478160246763	0.011117436830819572	3.0437257461847526e-05	enterobacter_cloacae
532	9.956762036233117e-05	5.295743593726899e-05	1.4847337723007632e-05	3.8303734760617976e-08	9.690543679542012e-07	0.9942917745251804	1.6884444315729083e-08	enterobacter_cloacae
533	0.0007111933308567106	0.002416745685183854	8.83552313894444e-06	2.258858959636937e-07	1.662661215021839e-06	0.31595036445617347	1.2855157756209083e-07	enterobacter_cloacae
534	0.995783057270592	0.00021278890574988874	0.001162042709390868	5.1645167740734694e-08	1.2990905589341428e-09	0.017809916445351605	1.0572517628806482e-08	enterobacter_cloacae
535	0.986893298296175	8.491179232384438e-05	0.0009874487670496583	1.84356266571066e-08	3.256007231373337e-08	0.22555559757428587	9.129565963438887e-08	enterobacter_cloacae
536	0.002573866019318825	0.0021881205178444106	9.649147993976982e-05	5.230392416389093e-08	0.00021544214031556512	0.03156941155344961	1.5814946845746492e-08	enterobacter_cloacae
537	0.9591912734402347	0.0011797904318242322	0.0002652926192622156	1.7382628773857437e-07	3.302565545319585e-06	0.0007352141026106528	1.4645273901173451e-08	enterobacter_cloacae
538	0.040619263324137865	0.001428936443307083	0.0007055680619607436	3.511661981229101e-08	0.005697062485103828	0.01720986822223235	3.379613949975847e-08	enterobacter_cloacae
539	0.9999403299186997	0.0002542987742270557	0.005137418809842485	2.984169305711919e-08	4.329553709652414e-08	0.00017805999817162822	3.0066241977833927e-09	enterobacter_cloacae
540	0.90239988907508	0.00019485602220085252	0.00026484295681105107	2.5251759947564224e-09	8.940638865717421e-06	0.002034522175394498	1.4356425959731108e-07	enterobacter_cloacae
541	1.301819672866528e-06	0.00016740142267004392	1.98646177250218e-05	9.531948301050064e-07	4.997171425191593e-06	0.8665742396576468	8.860200564585259e-09	enterobacter_cloacae
542	0.9213062670556421	0.00170879800139373	0.000430585571927452	5.080880245276723e-08	5.907990878385808e-07	0.27574165983147475	7.734466343459887e-08	enterobacter_cloacae
543	6.373116113874142e-05	0.002432914523133454	0.00019456098150156498	3.343600042740038e-08	3.2577707135050016e-05	0.12407945079010278	7.237800775786205e-07	enterobacter_cloacae
544	0.7276347186715475	0.0021560510905418266	5.430063262772601e-05	2.8926070827041474e-08	0.0007681022601909512	0.0015741955883307346	8.545669840534733e-06	enterobacter_cloacae
545	0.881980911172646	0.0009086621447614005	1.9090896258909674e-05	1.8511165335609587e-08	1.2520937865293231e-06	0.36723238047619683	7.458766305883398e-08	enterobacter_cloacae
546	0.974587182098234	0.0019444256395611211	0.0007229858225519353	1.7711622596437762e-09	1.700918934898575e-08	0.001074412366355769	7.374168026368692e-08	enterobacter_cloacae
547	0.04800469252093921	0.00026932711604669057	0.001262786096646701	6.292822117556058e-08	0.0006582962633770469	0.016529688124995934	1.5570475934686402e-07	enterobacter_cloacae
548	0.5827717088905231	5.68074268533305e-05	9.946652285288048e-06	8.377607386604162e-10	0.0690451856965409	0.004177340219333058	1.563133070308967e-05	enterobacter_cloacae
549	0.7146301214440287	0.003094431152290959	0.00099876682178589	2.2314667269648453e-08	5.065197635922937e-05	0.0006232118288005634	2.919706735082951e-08	enterobacter_cloacae
550	0.9836562633050495	0.014209482604830471	0.001840080266124579	8.062911551077273e-08	4.573648423926836e-07	0.0013325618918876463	4.137459478199385e-08	enterobacter_cloacae
551	0.9322928978867169	0.00013052595862434886	5.336108600417623e-05	6.5442145872757415e-09	1.3167275031808468e-07	0.012242942027619863	9.51999019102552e-08	enterobacter_cloacae
552	0.9980770027362883	0.0006524495370272598	0.00024241343366524914	2.8716360196960035e-08	6.798325152076642e-06	0.0014210002700114886	3.706608545672427e-07	enterobacter_cloacae
553	0.9982924214802832	0.01214747789229846	0.003428252485556925	3.940539603028144e-08	2.2813993154112355e-07	0.0007144229154846776	1.1970540351653977e-08	enterobacter_cloacae
554	0.9981386228140101	0.0012186266757679596	0.005329990656614045	2.650464253360602e-07	1.433336065221789e-08	0.016869775869640845	1.0511196586205268e-08	enterobacter_cloacae
555	0.9705589638214085	0.011662183176751873	0.0003058357063575644	3.9783242104198814e-08	1.641769864759455e-05	0.0008691759965220082	1.564874805469661e-07	enterobacter_cloacae
556	7.408821408339121e-06	0.0003926862413362875	0.00013266147214218755	1.4894715266394928e-08	8.680529439579837e-06	0.9335668982592107	8.796032460135768e-08	enterobacter_cloacae
557	9.855589631745513e-06	3.892015394488427e-05	2.084920850809407e-05	8.320393708580304e-07	5.753172052418773e-07	0.9542104005545721	8.863308433965758e-08	enterobacter_cloacae
558	0.1437894119626544	0.0012603056125945313	0.0008765817005913593	1.3614429606218625e-08	0.005820347907967512	0.0028423705166460106	1.673147472591518e-08	enterobacter_cloacae
559	0.999747512680218	0.00019490203256155715	0.0005893459338429856	2.2424930796528834e-09	3.3324123358064852e-09	0.0010679418895702135	1.60207173495224e-08	enterobacter_cloacae
560	0.9965558663430691	0.00019680557040691927	9.106749397524339e-05	1.6946496838833196e-08	1.0656222010000628e-05	0.00212159494277721	5.341271644849202e-07	enterobacter_cloacae
561	0.9864173985473951	0.013655520621356106	0.0007141743681373618	5.485537244323779e-09	6.548157130537152e-06	0.0011809861227287236	6.387491969615106e-07	enterobacter_cloacae
562	0.9705573279537889	0.00031058943711126114	0.00043940841716136	5.634795751359258e-07	0.00018803774556847637	0.0010645671838389794	1.1201986456319483e-08	enterobacter_cloacae
563	0.9355971533366346	3.2758313976641324e-05	0.0006577119915721379	5.391660693095115e-09	1.6035523484193894e-06	0.04116520297046078	8.864689435324674e-08	enterobacter_cloacae
564	0.9639564365271857	0.00017821981117930994	0.00047382179275871856	1.1415654405551052e-08	5.1952225399829076e-06	0.015780139762798313	1.0511749905028488e-07	enterobacter_cloacae
565	0.9993782544822885	0.0001217317088913991	0.0017766006482289993	1.8257031771484047e-07	3.956048071094772e-06	0.0002417978465901819	8.582929908363113e-09	enterobacter_cloacae
566	0.9999504807869541	0.007008780173905565	0.003399078806367168	4.3230118608775455e-09	1.4738979217965073e-08	0.001561498418227384	2.1747432019935386e-07	enterobacter_cloacae
567	0.9964159405970189	0.0037109868278618935	0.005237017477484154	5.834437441306012e-08	3.3910914808411306e-08	0.033309155864116535	2.5551384203217354e-08	enterobacter_cloacae
568	0.23221107910022093	0.015343443869036804	0.0009395021879207092	1.1253599470313649e-07	0.00039124680280976245	0.0007781935594369577	7.964600654387475e-09	enterobacter_cloacae
569	0.46417536775935303	0.001023509261553257	0.0001779141129151288	1.7905640719451117e-08	8.165776714001752e-06	0.013035780799377584	1.7351736668486895e-07	enterobacter_cloacae
570	0.9913957738246311	0.0011940384446650285	4.4877891175221025e-06	3.7800447012431666e-08	0.00014171899083718887	0.001308443331524165	9.294851732881223e-06	enterobacter_cloacae
571	0.45106684222346866	0.00013045101184289558	0.0002743652660061717	1.811580832392876e-08	0.00023889157703788305	0.0026507382765995186	2.069429457579489e-07	enterobacter_cloacae
572	0.9903361934628558	1.5376359034704626e-05	0.0002875602906124579	2.604291373715665e-08	1.5204412997133966e-06	0.0006674487833931996	4.386997807407359e-08	enterobacter_cloacae
573	4.267636752607224e-07	0.0043075341120657725	2.8958275091863442e-05	1.6751269938703709e-06	7.645176636420498e-07	0.4865575382515801	1.514480468055245e-08	enterobacter_cloacae
574	0.9978798819262955	0.00024539044145759255	0.00022276366328806971	5.4136330671668815e-09	4.223644534069101e-09	0.024064607277748583	1.1738095468531079e-07	enterobacter_cloacae
575	0.14670854830907634	0.010082667223022972	0.00041289105995733443	1.7048570818767e-07	0.00868128343612071	0.0021797369593061053	9.116097591859908e-09	enterobacter_cloacae
576	0.9621249554676019	0.0062039922706745255	0.0007775646874179494	2.7711388268641483e-08	1.2334289613923983e-05	0.0011012487528194632	1.3181705282852806e-08	enterobacter_cloacae
577	0.9938087667837054	0.0003008292447571813	0.00028168220512467035	2.841417534797204e-09	1.2766603040336024e-07	0.004979660065275252	2.0369727046255442e-07	enterobacter_cloacae
578	0.9930296353927245	0.0003909660844362205	0.0008572684085875234	1.9249721454285658e-07	1.3264253413137509e-05	0.00012839286853021936	4.1603140620733785e-08	enterobacter_cloacae
579	0.9998840143900214	9.146115774690401e-05	0.004243257363982958	4.462499147339114e-08	1.995688782152789e-08	0.0007759030157462354	1.5515309036044365e-08	enterobacter_cloacae
580	0.9103434534771419	0.000840516866464848	0.000789326632089839	7.420056372882629e-09	7.182853702950703e-06	0.0006637231105486694	7.96306469617917e-08	enterobacter_cloacae
581	0.0002677689564517791	4.5649168337350274e-05	4.7337472867081245e-06	4.558721692912844e-09	1.554082184439629e-08	0.9984497385885102	1.5762164548481597e-07	enterobacter_cloacae
582	0.9998507989775999	0.00011592273548838435	0.0007908577329230406	1.7936153922227544e-06	7.446865252860436e-07	0.001185795541031081	2.797328130199035e-09	enterobacter_cloacae
583	0.9998722411930776	9.735718649042184e-05	0.006277658986947158	3.3560978726631705e-08	1.2378119615326248e-06	0.0006723135931565344	6.986936784836596e-09	enterobacter_cloacae
584	0.996651616647693	0.00011097280581333447	0.0002008263633116928	5.836159229484472e-09	1.3649460580346128e-06	0.014597730032428235	5.677993632501188e-08	enterobacter_cloacae
585	0.9998060892885995	0.0004533819235945221	0.0013644839429978782	4.1820984873812346e-08	1.1870853897333608e-07	0.0024327258136896527	1.889401372320943e-08	enterobacter_cloacae
586	0.9568090840792032	0.008635820348660122	0.0017416302276533943	7.154604673308689e-09	2.035138604227511e-06	0.0003072117596152507	9.021159926362741e-08	enterobacter_cloacae
587	0.29970515025300326	0.00029779734648392123	6.959998128169126e-05	2.384345693374108e-09	0.0019806957827299405	0.00027103626859015353	1.4505652427974215e-07	enterobacter_cloacae
588	7.165327703098328e-06	0.00843631314380041	8.050800517596866e-05	1.1432999621313443e-07	0.001040848752231994	0.11029131864574153	6.885108515974917e-07	enterobacter_cloacae
589	0.9883782138465022	0.00045765234960724746	0.0014144059625361585	8.408223649005861e-10	1.0249574850906515e-07	0.013495108940322978	2.2287052017698558e-08	enterobacter_cloacae
590	0.9978412142855209	0.0015984227119303128	0.0006680626466523242	2.046932374294458e-09	2.1129693101902553e-07	0.0001884340602461116	2.750630192758646e-07	enterobacter_cloacae
591	0.9987620303307276	0.0005160616040609267	9.078190850764e-05	2.7980428282445614e-09	3.122638812972472e-06	0.00044144687864551693	5.814690880420441e-06	enterobacter_cloacae
592	0.995612799185696	0.000631785155705785	0.001445722485339584	4.276696624728803e-09	2.1063651628520857e-08	0.0025162795711233944	8.20010525506205e-08	enterobacter_cloacae
593	0.9987775921511908	0.0004579481677210788	0.0005005179001072773	3.2664694980215415e-08	1.6920084330812525e-06	0.0002153257659962437	7.018151063457418e-08	enterobacter_cloacae
594	0.383926945003027	0.02476399827645351	0.00013959330055047465	2.138898491781137e-09	0.0012337008885734526	0.0018073271569495513	2.5645475273677226e-07	enterobacter_cloacae
595	0.9988961565171713	0.0005111636128304033	0.0014024615578978798	9.487739423702536e-08	2.6738734798759138e-06	7.784742358169235e-05	8.15231298599116e-08	enterobacter_cloacae
596	0.9812186791976006	0.0007560889759585141	0.00013863369581235601	2.8084105746977884e-10	6.549596213275355e-07	0.005001099114035366	1.1246865390836761e-07	enterobacter_cloacae
597	0.9709507561045689	8.566081418932843e-05	0.0005706382056951494	4.16216551724286e-07	0.0003673271113716135	0.010551770997542101	3.6202100096056752e-09	enterobacter_cloacae
598	0.0004925185668730307	1.0072483945582335e-05	0.0003756436249698359	4.894931319621036e-09	3.41326923958457e-08	0.9562392200997106	3.022015274185644e-08	enterobacter_cloacae
599	0.9995948186637892	1.791159144075695e-05	0.0037397342620167297	1.2833546496127966e-06	2.089514618713133e-07	0.0029702739533641006	3.5494910877154444e-08	enterobacter_cloacae
600	0.5060929919289952	0.00030336908206954897	0.0006318387608518389	2.3719743829662026e-08	0.0005221567254756166	0.0014016722942806917	9.172111954890584e-08	enterobacter_cloacae
601	0.09943175499248755	0.00010340453834792593	2.153299818138862e-05	8.28904380054781e-08	0.0004455813302062456	0.1385129385084443	3.030235613708212e-06	enterobacter_cloacae
602	0.9701941927863796	0.0005160797119878195	0.0015815170981016333	3.4422682860155866e-07	2.0063707726864184e-06	0.00027575108963617974	4.212790938546036e-08	enterobacter_cloacae
603	0.9584980328598979	3.4988490820946526e-05	4.127257886434168e-06	8.617632395768336e-08	0.00037853070189507035	0.04821511085604294	1.4496705094048933e-06	enterobacter_cloacae
604	5.297387544267743e-05	0.024382403501692643	1.2494787216625037e-06	1.1024750232902666e-07	0.000127615593098594	0.13106080330162706	6.653493533882635e-07	enterobacter_cloacae
605	6.939357460158256e-05	0.009273068995780384	4.0575386055767944e-05	6.212853015031397e-09	9.461859426789109e-07	0.8121871398151644	1.48923023579763e-07	enterobacter_cloacae
606	0.9998985298862326	4.247668099175896e-05	0.005537936634616349	3.923170291522225e-08	1.8955292046137923e-09	0.0008408364308076727	6.574310625346226e-08	enterobacter_cloacae
607	0.9402868107176812	0.0019158885703565464	0.004877517101914983	3.185246095283892e-09	1.120515600268401e-07	0.24295312773384944	2.710633808228111e-06	enterobacter_cloacae
608	0.9296709776678291	4.5859369607013135e-06	0.0005396766643076537	1.1147470288983273e-07	0.004854381359767906	0.0001584303148603417	2.1795811733743387e-08	enterobacter_cloacae
609	0.00024312847115599243	0.0045664044792159495	5.903595323117505e-05	3.116911714773955e-08	0.00021613148001903095	0.09149665380002675	3.8100135713826075e-07	enterobacter_cloacae
610	0.0006168173414953922	4.1869222776941265e-05	0.0002965711919079992	8.254661100389774e-08	5.379890541718783e-07	0.8102355487140518	2.5888602754841018e-08	enterobacter_cloacae
611	0.000498876768046817	0.001784649793812919	8.143676372525034e-05	7.5319157040615e-09	3.466541135353054e-06	0.8298596334493197	7.568127777275106e-08	enterobacter_cloacae
612	0.988093608883384	0.0006399001501692515	0.0013985733504913286	6.561822919588315e-07	1.1780873109484132e-05	0.0006981802092273558	9.911313712823607e-09	enterobacter_cloacae
613	0.9970022320754339	0.0002002016636137482	0.00039124334680805303	8.40509912844351e-08	5.905550714958616e-05	0.0037656284059493046	5.4538456445859464e-08	enterobacter_cloacae
614	0.019913698432046135	6.272427795095281e-05	2.5190363843605575e-05	1.2059384592151074e-08	4.626644574228972e-07	0.8642646639846029	3.629021292741613e-08	enterobacter_cloacae
615	0.9737120858654095	0.0006357802351853612	0.0003741224720781714	2.643174121149319e-07	9.496335115073515e-06	0.00047294522721664443	2.6281594750326666e-08	enterobacter_cloacae
616	0.9818558823164459	0.00017088139351456553	0.0004027080691836787	5.43004266720357e-09	2.0732601011361313e-07	0.2624638482250945	6.01345590026785e-07	enterobacter_cloacae
617	1.2974212783002215e-05	4.0438278551290794e-06	4.044767591421043e-05	1.3701088629686889e-06	4.392147572395842e-07	0.97152845606244	1.3626141227633962e-07	enterobacter_cloacae
618	0.0036377941893292027	0.0011063880507900694	1.8062060965487256e-06	2.042287413231208e-07	0.0007293543632498667	0.013660174917604863	1.1946831987665877e-06	enterobacter_cloacae
619	0.6073162125436153	0.00014491668357736705	0.00014549123571998732	1.866615531023268e-09	2.9432586816351014e-05	0.002572273200579335	1.6275631862645553e-07	enterobacter_cloacae
620	0.006417260763457829	0.004108148638741206	0.0005418371955758551	1.0010832031955036e-09	1.9965177217740773e-05	0.062198836336909126	3.905180283433853e-08	enterobacter_cloacae
621	0.9996991160230718	9.861511020920437e-05	0.0034879130240010924	7.304886047237524e-08	9.213192485604793e-08	0.00036203694306983705	4.1194882944813334e-08	enterobacter_cloacae
622	0.9972558520607766	0.00016580516866769644	0.00010274295414631171	7.648460186390212e-09	7.498887550231664e-06	0.0014249529762267914	7.923407906430911e-07	enterobacter_cloacae
623	0.9950142031745873	0.00021481933477724167	0.0005768660709060874	3.910625742809813e-08	1.2167027734189683e-07	0.01111491401538254	2.6275391846044655e-07	enterobacter_cloacae
624	0.000990228234841574	0.005193876946456422	5.69256559571535e-05	2.2573742185568466e-08	0.00080326528418849	0.028437139891737063	9.153138384886403e-08	enterobacter_cloacae
625	0.032515704363439854	0.00014399630774581743	1.4994021739152285e-05	3.866502186840012e-08	0.0005763829871038838	0.011609750788286707	3.941728675512915e-06	enterobacter_cloacae
626	0.9903209261953225	0.0003310072198719091	0.00013304022421604177	3.3736222903836047e-07	3.58010279870134e-05	0.0005630367487675898	9.25357796679553e-07	enterobacter_cloacae
627	0.9993053173210689	0.0034088564555324456	0.004784156829181833	5.700051851143403e-09	7.549643203803322e-06	7.96569365169415e-05	8.221819204320196e-08	enterobacter_cloacae
628	2.321273070217414e-05	0.003037239758750771	1.12091547850063e-05	1.4197001998382815e-06	0.0006243223171958825	0.47360796984166986	3.426650708719391e-07	enterobacter_cloacae
629	0.9943494862973999	0.00013215494363613215	0.0010935432905045585	1.5893328173501353e-07	2.3678631572351162e-05	0.0012502875020001137	3.371235881022014e-08	enterobacter_cloacae
630	0.8807037344667805	6.139252082659203e-05	8.678073352904272e-05	1.5132451333180061e-07	1.8855229334105957e-05	0.0073958307968100085	1.7768231750157535e-06	enterobacter_cloacae
631	0.9699934168024568	0.005463604269014536	0.0013837861843468495	3.2073136223493325e-09	1.736867441323365e-06	0.002687072914190649	9.8441160085538e-08	enterobacter_cloacae
632	0.9953717803337028	0.0008171445381735026	0.00037879363433635963	2.294711984795796e-09	3.7414447789475195e-07	0.001110516049681661	5.702638720414048e-08	enterobacter_cloacae
633	0.4725956887239816	0.0005151059650281387	0.0001519620777570099	5.701663449035186e-09	0.00021663283956463328	0.003396369042463742	1.5494764257669012e-07	enterobacter_cloacae
634	3.4763346228046297e-06	1.2649815609728828e-05	0.0001333667618471226	2.287492810646075e-09	2.9988827314140656e-06	0.9957415257881931	9.761146720799064e-09	enterobacter_cloacae
635	0.968965699908064	0.02497126987833563	0.0002640345878745207	1.541302265379158e-08	1.6498220630084084e-07	0.0026922993254871255	4.288313787127188e-07	enterobacter_cloacae
636	0.9639676001179482	4.740799278126439e-05	0.001227489877187653	7.159248919751851e-07	5.450335282838437e-06	0.014143096024348108	1.0813258907400073e-07	enterobacter_cloacae
637	0.9906352845639514	0.001940072802236638	0.0005001439387821961	6.449375899137905e-07	5.715589994314489e-07	8.374886875689278e-05	1.813492208743647e-08	enterobacter_cloacae
638	0.9535619017579874	0.004010376060795875	0.0012548430601301605	4.962952506142557e-09	9.349484406456888e-06	0.0004689586405837721	1.129795026915125e-08	enterobacter_cloacae
639	0.9962067161763067	0.0009630076604114976	0.01063492016150229	1.572520496124628e-08	1.1319183984406996e-08	0.004677779355256795	2.4751738070523442e-08	enterobacter_cloacae
640	0.9838446948192087	0.001050091994523816	0.007048090988137792	1.5499750305953429e-07	1.8600666241170646e-05	0.0022929633307949416	9.350420177653042e-09	enterobacter_cloacae
641	0.9651277088689137	0.0001572223848047154	0.0011906424522482386	4.021608751087392e-07	7.432862931778104e-06	0.004501254060805732	1.896407287458056e-08	enterobacter_cloacae
642	0.0006059187925880218	0.01074730084036662	1.634860655175862e-06	1.7161372201480938e-08	1.3621902609612225e-07	0.9770003551964395	1.242041745164286e-07	enterobacter_cloacae
643	0.9985741827279432	0.0004101119574578138	0.0007588133856404476	3.032268095598623e-07	3.0324220736852174e-06	0.0014332170166617224	2.4278742332979033e-08	enterobacter_cloacae
644	0.15355426210803858	0.020870661161204312	3.7857135212608e-05	2.5450912784258933e-09	2.143158343180283e-06	0.15935876159505297	7.130439900192032e-07	enterobacter_cloacae
645	0.9994986340778556	8.053210543271752e-05	0.0023195387603216814	3.3612668656883443e-07	2.1277764913087483e-06	0.0011243688049515203	6.418182287070568e-08	enterobacter_cloacae
646	0.8106703945001696	5.1432065953233805e-05	1.2901881895506212e-05	1.548767462712916e-07	5.275944917118566e-05	0.0006652061190578419	2.0179427729195088e-05	enterobacter_cloacae
647	0.00555024053667742	0.00020795005232757227	4.752970242181146e-06	3.7790359045872414e-08	0.00023023286807652047	0.41155713662466914	3.5060160684596487e-07	enterobacter_cloacae
648	0.7633652719061168	0.001444737724493717	0.00048331671706465154	1.82838068614644e-08	4.457441984030801e-05	0.013105590306670963	6.611842604447226e-07	enterobacter_cloacae
649	0.9754681100480306	0.0006816270602434799	0.00023038455844270105	5.021410578708032e-07	0.00010407414716056415	0.00028900226177668736	1.989245385205938e-09	enterobacter_cloacae
650	8.638505811722062e-06	0.004678977431412469	2.062423199609464e-06	5.149612595836417e-07	0.000439047977712881	0.07494408403010751	2.00985841525727e-07	enterobacter_cloacae
651	0.9298968504420344	0.00640401050744694	0.00017547792047634846	3.5044729099359232e-09	2.5578641857307295e-06	0.0012056393983334336	3.1698232516075403e-07	enterobacter_cloacae
652	1.0591581147896897e-06	4.121893465969434e-05	0.00017311480582015093	2.784064727432154e-09	5.7339659292738474e-08	0.9993437847496304	7.04394368396179e-08	enterobacter_cloacae
653	0.009952658015873691	4.180157610748271e-06	4.178294661404103e-07	2.4797382984133425e-07	1.5830190495812567e-07	0.7287264431414792	1.429335692894146e-07	enterobacter_cloacae
654	0.0018113812515111027	0.0062128363634020075	4.186097118208209e-06	3.9718775335897444e-08	1.0329631579440086e-05	0.4454697105650712	1.0354047219090844e-08	enterobacter_cloacae
655	0.2834903158954142	0.0004161655799482625	0.0011941989612611417	9.707332675189597e-08	0.0005888836996938053	0.004681749687264633	7.102269347671299e-08	enterobacter_cloacae
656	0.7927254178640167	0.012154314395902909	0.000540483867447214	2.249344634518626e-08	0.000705234189718392	0.0005651520803579294	9.967425614509752e-08	enterobacter_cloacae
657	0.0006505097073604219	0.0010039963675833922	1.7304043370810387e-05	7.336054961968378e-08	0.0005300347169758647	0.19552778312814648	6.267147084631365e-07	enterobacter_cloacae
658	0.9998110127018695	0.00031111977404061454	0.0002640811363594738	4.062162639764225e-09	2.0594857649784556e-09	0.003448044889428096	8.359445382669667e-08	enterobacter_cloacae
659	0.9540890251887311	0.00012387924445698072	5.2576382350468967e-05	7.25690751434357e-09	0.0008360535755619142	0.0021379746266721768	1.5038902707570403e-06	enterobacter_cloacae
660	0.9940674889651496	0.012534238355323128	0.0006056774941101745	1.507691025858834e-08	1.31184173431223e-06	0.001529540381753194	3.152829117398326e-07	enterobacter_cloacae
661	0.023743575384072933	0.001060523518046469	0.0002049794197502992	1.1681487291944076e-09	0.12496011988788752	0.002337806011540616	7.644881237145911e-07	enterobacter_cloacae
662	0.9999037818530191	0.0038124700687027003	0.02612796943473802	2.4614939565923616e-08	2.7208423817347513e-09	0.0001422295970844963	4.2074154271252434e-09	enterobacter_cloacae
663	0.3910627188561397	0.07975371241000194	0.0001368557683893253	9.523370433914059e-09	0.0038822691592400307	0.0014483666651529828	1.2898354549848826e-07	enterobacter_cloacae
664	0.0005439262302749793	0.0006193041751581429	9.113082977858789e-06	2.8881941484987896e-08	0.0001442849474891914	0.4216441932550343	8.438946372586357e-07	enterobacter_cloacae
665	0.9987541894699136	0.0028197176724429366	0.01069112163474935	8.84843492419131e-09	1.764878387177509e-09	0.029139833270808716	3.890117468840219e-08	enterobacter_cloacae
666	0.8164217992549552	0.0043787839362599635	1.2528457999149974e-05	1.239382947129383e-08	0.00020626124338093705	0.0014203302386744745	2.144006719478462e-06	enterobacter_cloacae
667	0.9793285838374158	0.005598691138809007	0.00044075402850374024	7.550071717711134e-09	2.6569884173575927e-06	0.0003306319916348866	4.162597213755154e-08	enterobacter_cloacae
668	0.9591185417418986	0.004274079513862036	0.0005410687284002901	1.7336801722946523e-08	4.984099399267437e-05	0.00013631336272800895	2.3708811313622627e-07	enterobacter_cloacae
669	0.9869765081094116	0.0007066174078802849	0.0008738708104830675	1.3388345803079719e-08	2.2873656790909207e-07	0.2974601966206667	7.306482826880687e-08	enterobacter_cloacae
670	0.04666950374436882	0.0038404948021934825	4.487990050704282e-05	1.8953426727904616e-07	0.041185472581498586	0.00039303881624786543	7.089962699274496e-06	enterobacter_cloacae
671	0.9875342314721544	0.0005438112888576863	0.00017532682457358837	2.388921334815913e-07	1.2231315987969111e-05	0.0009953738525777889	5.183934852317334e-07	enterobacter_cloacae
672	0.9672973866024956	9.482905083869923e-05	1.1536581055291792e-05	1.533495180436943e-09	8.142712558556594e-06	0.029704993184091432	3.4341614154995463e-07	enterobacter_cloacae
673	0.9896178741179998	0.005205358485185023	0.00011512738058802365	3.1021994121567026e-09	4.4072351243850464e-07	0.0001470445601395775	3.7255284596583053e-06	enterobacter_cloacae
674	0.980035976579798	0.0028402636784883896	0.0009650985090497077	2.3823864816884746e-07	5.092897126063794e-06	0.0003133830935731658	7.557752788013795e-09	enterobacter_cloacae
675	0.9923897956774149	1.792694920148229e-05	1.4205263933663303e-05	8.347290795289825e-08	0.00718031974637469	3.425230888516047e-05	4.247508269109765e-06	enterobacter_cloacae
676	0.9551374545648926	1.2282919589464334e-05	0.0001200447344843449	3.847630466583667e-08	8.805928042470569e-05	0.0004690861435034085	4.3383108284571615e-07	enterobacter_cloacae
677	0.9988531731148408	0.0002663608150645449	0.005832152540225121	1.7155689601659282e-07	1.2780343301503422e-08	0.0042850573948845306	1.3166470018909153e-08	enterobacter_cloacae
678	0.09584249337651361	0.0003559992250369794	0.0001279119828769805	5.9186266921499535e-08	2.2726759561517336e-06	0.8022272728985367	2.3204362071227062e-07	enterobacter_cloacae
679	0.999015920079588	0.0019422517135389162	0.00954506277355594	1.0644690620366779e-07	8.1218151362721e-08	0.03871005107989897	5.562879293811535e-08	enterobacter_cloacae
680	0.9918361437669658	0.014215423001512274	0.002492608299583641	5.863246022818776e-08	2.2660327666207008e-08	0.0003872065701350643	2.0752328594586445e-08	enterobacter_cloacae
681	0.9945476857748481	0.001311662428711769	0.0006217158255672787	2.955409554877976e-08	1.9470927560862355e-06	0.0001505180799714703	2.2062909551752528e-07	enterobacter_cloacae
682	0.999839060606995	0.0069871702737664	0.006519365410283681	1.0130337137300274e-08	1.375065532562026e-08	0.004736793405644871	8.575486827576324e-08	enterobacter_cloacae
683	0.9479611285266677	0.0028781386517627806	0.002469126837533706	7.911467264269762e-08	0.00015689688054738876	0.0005351157442172006	4.604137056621042e-09	enterobacter_cloacae
684	0.996381711598534	0.00016170886192618154	0.00027030406034032753	5.196661975185265e-07	3.997913056561333e-07	0.0008437215045825968	8.52425138144182e-09	enterobacter_cloacae
685	0.8951574399775084	0.0020284879341531258	8.905685243345506e-05	3.805499691472069e-09	8.258458994561703e-06	0.007502969934306266	9.197965792109772e-07	enterobacter_cloacae
686	0.9976501297221941	3.9720590016966375e-05	0.00047778983957555	7.358076169635796e-07	4.155069966671096e-06	0.00031322641788351794	1.929796839268703e-07	enterobacter_cloacae
687	0.9997804754547808	0.0004617747506624928	0.0005337349886431207	7.361231209411898e-07	7.362002019713896e-06	0.00010369895257416752	7.652946906696736e-09	enterobacter_cloacae
688	0.9965646942261147	7.410099064952655e-05	1.527024236001633e-05	2.2092054054778677e-08	4.636303953417533e-07	0.022383304880152877	7.810894024832185e-08	enterobacter_cloacae
689	0.9396661403417215	3.4333439096856035e-05	0.0005119344928856429	8.282593371057418e-08	0.004269873400563178	0.0001923599516854329	3.0299549991304534e-08	enterobacter_cloacae
690	0.9310658688340203	0.0013472132228589805	4.232599450009699e-05	6.239695505505709e-10	0.00011756117196929356	0.0001032267257839486	2.2484050037503248e-05	enterobacter_cloacae
691	0.0001412066825698618	0.009770578640724503	0.000143637293548594	1.4522185831173386e-08	2.7455079620553833e-05	0.26471865365861375	1.369510971601271e-07	enterobacter_cloacae
692	0.9865989697832872	0.002577154432466176	0.00015146120405845758	7.771642946737306e-09	2.5648101202715637e-06	0.0046032254646751775	3.8767767908364534e-07	enterobacter_cloacae
693	2.482098639602753e-05	0.028933812214666375	0.0006181869854871241	1.8780134109090478e-08	1.9533468881862106e-05	0.8658631323339858	5.336218576131385e-08	enterobacter_cloacae
694	0.818975937293725	5.554801883882413e-05	3.222168128389387e-05	7.821918405412824e-09	0.00026406951494033497	0.20169418801514244	8.403756308461727e-06	enterobacter_cloacae
695	0.6232569035123964	0.0012567009908923598	0.0032759490474604885	5.815669521090552e-08	5.546303712465861e-05	0.002386653097532943	3.3548078373354344e-08	enterobacter_cloacae
696	0.016356360143812147	0.01975236523675959	4.777133125383119e-06	1.5302549501514657e-07	1.2413347674350184e-05	0.7585032059878564	3.4340622644031006e-07	enterobacter_cloacae
697	0.9862784199768538	3.1063797041656176e-05	4.384291639336064e-06	2.0290462331337983e-09	0.00012254985789547662	0.005566911918838896	5.133287446678776e-06	enterobacter_cloacae
698	0.610380826442911	9.890454579060358e-06	1.7102052428686013e-06	7.053670345679837e-07	4.817190995811413e-05	0.013650655870202798	6.084391411370414e-06	enterobacter_cloacae
699	2.23845649284078e-06	1.930716614425724e-05	0.00013723056368904874	1.0591169997020727e-08	2.614896890561503e-08	0.9997960154513157	8.412225794180105e-09	enterobacter_cloacae
700	0.00030208268456571885	0.005238829008730407	3.31595607516196e-05	1.7991470410645503e-08	1.5260987546367964e-06	0.464527226374842	7.65292513641749e-08	enterobacter_cloacae
701	0.9237307993516721	2.4962515203690985e-06	3.1262145172381063e-06	2.6137367900674137e-09	1.4402761079813926e-05	0.07318644835320583	1.7901074837036423e-06	enterobacter_cloacae
702	0.994509562215539	6.773317338485108e-05	0.0002603732859884246	1.7836434220419123e-07	0.0007712229558891784	0.0017057081220798358	4.8652534316697674e-08	enterobacter_cloacae
703	0.9977372754577307	0.00035085278439927076	0.0002108748787230219	2.1739835098232544e-07	1.0144784974824536e-05	0.00023086004684578468	5.484765055480593e-08	enterobacter_cloacae
704	0.8551314283076551	0.0018085340587270537	0.0008724485686137775	3.0680351262688212e-09	1.2212254344513735e-06	0.09722238288757917	2.1292468406467722e-08	enterobacter_cloacae
705	0.0009155724379861304	0.00012549244073403385	6.469224348151349e-06	3.7091010186517735e-10	8.261407896596031e-10	0.9498083261474881	3.607397904576799e-06	enterobacter_cloacae
706	0.9917596997239053	5.598851939136278e-05	5.037262572822366e-06	2.117580477086238e-09	0.0002546349020726321	0.00023708327852164313	1.2565031423890836e-05	enterobacter_cloacae
707	0.9842071160724506	0.000505346589664223	0.001539081747906395	2.696655358542525e-09	8.451826954779696e-08	0.0003360942697160197	1.0907276043517901e-08	enterobacter_cloacae
708	0.06056080798074251	0.0017629707106271116	0.00015381256805217718	2.149486979402864e-08	0.006068490181590298	0.0048323713796341854	7.152641109415238e-08	enterobacter_cloacae
709	7.368350534439982e-06	0.00564536979086934	8.353301227684118e-05	2.5256551703630727e-06	0.002348416427143739	0.5130745575793325	1.706909152718757e-07	enterobacter_cloacae
710	0.998657523611994	0.0005635736683529865	0.009252643531978636	5.509082276495931e-09	1.160005398144924e-07	0.0029583890132822916	2.9469046328061994e-08	enterobacter_cloacae
711	0.9712876708621336	0.003668724314218583	0.00023179288398293357	1.4896807836228795e-08	1.94812730935877e-07	0.006529321635792774	6.51903916770059e-07	enterobacter_cloacae
712	0.9998531076668629	0.00064475083826213	0.020019669029153916	8.806453946542235e-08	2.2846612263112615e-08	0.0007839650560415249	5.624253840435013e-09	enterobacter_cloacae
713	0.9978237197115722	0.004971054395408202	0.012945570259737065	1.6758771097309303e-08	6.32234210865184e-08	0.007369263161202669	4.968876934553865e-08	enterobacter_cloacae
714	0.999354037014131	0.005078622759060705	0.005004161204413968	1.1934320527736993e-08	5.904698083917941e-07	0.004104735010303146	1.9071399248302657e-08	enterobacter_cloacae
715	0.9974697869431207	4.411337497825074e-05	0.00011786932684653007	1.857846653184477e-09	7.32623433223478e-08	0.15746259778499067	1.1145626660438866e-07	enterobacter_cloacae
716	0.9454877157236717	0.010068361036938067	0.0010399048571243321	4.263167049568356e-08	1.7078074789489323e-06	0.0005322192477616811	3.9356824492796936e-08	enterobacter_cloacae
717	0.9990719337029199	0.0013669452214800436	0.00401098554520147	1.2664315071142721e-09	6.390414573177e-08	9.865786878557992e-05	1.972246518368175e-08	enterobacter_cloacae
718	0.0011066995622686466	0.0004698157695367903	2.700045254605822e-05	5.6289324864501684e-08	0.00023430163955448808	0.7502852501639136	8.940020996195872e-08	enterobacter_cloacae
719	0.9745362111749031	0.0001010534186484682	0.0008629166758018737	9.800149454947171e-08	7.8379860385735e-06	0.028636755244525493	2.5988085504975657e-07	enterobacter_cloacae
720	0.5598671032612238	0.00038230969972212757	0.00013816882829808876	6.217373007938974e-09	0.0002941055478858785	0.0358259486347996	3.9806244981098486e-07	enterobacter_cloacae
721	0.9111967179432112	0.0008858738020115115	0.0028642997554459257	9.158326982628052e-08	2.2909674953280163e-05	0.0018274239684234416	3.055327598069402e-08	enterobacter_cloacae
722	0.6959298052214306	0.0002136227035900724	8.323331956299245e-05	1.1731625131227135e-07	0.0020869394437963004	0.004315669263191121	6.131846900890878e-07	enterobacter_cloacae
723	0.9937596375500471	0.044242207998379	0.00020338359892912864	1.1427105055370403e-09	3.1889003932982717e-08	0.00014856014345211146	1.1746087752723923e-07	enterobacter_cloacae
724	4.184626706701853e-05	0.056751090215614544	2.0204480538610912e-05	3.2876786125850686e-09	1.234600259562803e-05	0.8214593514154992	9.53981760442955e-08	enterobacter_cloacae
725	0.000357783422898963	0.000510692171246638	3.6689376685286947e-05	1.2978447681371488e-08	1.0483899485877224e-07	0.9320872031277841	2.337328051330612e-08	enterobacter_cloacae
726	0.0005826141440399518	0.0012819716001042007	3.0050708610461987e-05	1.6136327533780574e-08	3.7685570668160495e-05	0.8135921279126118	2.745545887667292e-07	enterobacter_cloacae
727	0.9437053338710092	0.0006848841634459451	0.0002971739375789025	2.0209772001886225e-09	8.657501486434853e-07	0.00018647477689483905	7.526330446344414e-09	enterobacter_cloacae
728	0.002601381142025304	0.0018283899859769435	6.494037724978705e-06	3.177038324419413e-08	0.0001414427106378586	0.32013318021425263	2.41204711525857e-07	enterobacter_cloacae
729	0.011837535132033937	0.0005378288361586013	9.286805574549523e-05	4.488860354537198e-08	1.6105386454953134e-05	0.055104508190508	7.865349701471768e-07	enterobacter_cloacae
730	0.9754936757792192	0.000273044058481236	0.0012540172516414152	4.5793342092240794e-09	9.060051279357207e-05	0.00016162565868562756	2.905470776537071e-08	enterobacter_cloacae
731	0.9318842286256648	5.240431210152213e-05	0.00012241585955613405	6.112542659633049e-09	1.8317338478471185e-06	0.041954218208711924	6.367189958070561e-08	enterobacter_cloacae
732	0.9944640790937416	5.650730895457376e-05	0.0014493563328045	2.4370020579741756e-07	1.4891509534676755e-05	0.004714835012350451	1.084958665112785e-07	enterobacter_cloacae
733	0.8823455144459099	0.00014321895969175602	3.100692756714498e-05	2.38025479558445e-08	0.0011544499281123859	0.01372410956329849	7.07584620628752e-07	enterobacter_cloacae
734	0.975334730682101	0.0001576143087986111	0.0009495586260908684	1.4416180597558717e-08	3.3022458489951826e-06	0.020623176223994108	9.326757912255899e-08	enterobacter_cloacae
735	0.980709299176424	0.0026831889228058126	0.00047152394922469906	5.863469808026016e-08	1.035996186490453e-05	0.0006557446411460386	2.6315933999737656e-08	enterobacter_cloacae
736	0.31141126960271687	0.0003017793171627235	6.248360506400467e-05	2.3956968724571014e-09	0.0018470163935715021	0.0004968073077842082	4.400742069397974e-06	enterobacter_cloacae
737	0.979646761605724	0.005585696401081735	0.0012069882867918312	5.95755596758059e-09	1.1588141350607742e-05	0.00027443118130613856	4.018606942796432e-07	enterobacter_cloacae
738	0.9990589891463174	0.00013598784580809136	0.0013054354509328824	1.3200052186511876e-09	5.727391714846278e-09	0.013830469182508257	5.9299493144578315e-08	enterobacter_cloacae
739	0.9862759145207697	0.0002002983170058543	0.0019153550011405255	1.1850703787484527e-06	1.3169089850572787e-05	0.0016456882558544457	8.522940046626947e-08	enterobacter_cloacae
740	0.9898081793279088	0.0006155206804591795	0.0013755485752091731	1.9586163557426622e-07	2.3692387343704796e-05	0.0004993906306687217	9.628348626423906e-09	enterobacter_cloacae
741	0.9999690120014755	0.000344835176473656	0.007841639737228633	6.475977789968657e-08	3.3252001547044847e-07	0.00015794707521101274	1.2682974356152718e-08	enterobacter_cloacae
742	0.0007850416858305159	0.004791371453045819	1.255306402063507e-05	1.2910732078101271e-08	7.946678334823232e-05	0.664676039999546	9.95101109582382e-08	enterobacter_cloacae
743	0.9990552863044624	0.0001321374571955496	0.001557298013603787	1.183541648394009e-07	5.7066140319535193e-08	0.0010475894581298754	1.3202589181050363e-08	enterobacter_cloacae
744	0.9989446599087517	0.0013900500477303551	0.0018622800464820795	1.3120973044982638e-08	2.4850370902899584e-08	8.56259657492695e-05	3.3482839098635374e-07	enterobacter_cloacae
745	0.9389045146895704	8.312910934196193e-05	0.0004699242382382011	2.3443032725358015e-08	0.00013718613741398083	0.0013550186759886849	1.9137778284745092e-07	enterobacter_cloacae
746	0.4096417282835852	0.0008737997649032592	0.0003271208071001381	1.262646549605379e-08	0.0008097822468851084	0.003301885685859132	1.406101794795455e-07	enterobacter_cloacae
747	0.28566182942046137	0.017939612327079746	0.0003714827591653071	6.6924106872940515e-09	1.5778429214064488e-05	0.029625124036461458	1.2103261919145344e-06	enterobacter_cloacae
748	0.9828080365447766	0.00013371305780735004	0.00015242783889610082	6.426959543963403e-09	0.0003908043721689434	0.0010848253169770227	3.75542899059401e-08	enterobacter_cloacae
749	0.9995234363272001	0.0029698254147370036	0.001571032872827792	7.737964004277455e-10	8.577283076432007e-10	0.00023971957034219394	2.299191665124811e-07	enterobacter_cloacae
750	0.0005661354800957363	0.0013998111397342825	3.506549121573507e-05	4.2741833105971256e-08	1.1281096399862318e-05	0.7354908870345664	2.127342697048937e-09	enterobacter_cloacae
751	0.9995114944660852	8.51779668899595e-05	0.00046903283929969764	1.0367201706532486e-09	2.0382085882493875e-05	0.00019344719190298801	2.044196551756685e-07	enterobacter_cloacae
752	0.010284346514255244	0.019840255635905864	4.851326268990777e-05	5.858843462493516e-09	0.0004476752678679732	0.5616072104102041	1.3356977559538826e-05	enterobacter_cloacae
753	0.9880791786033933	0.0008761485405824637	0.000945074654882424	5.107356680784608e-08	8.771668537684624e-08	0.005203922645184591	1.3029165347878025e-08	enterobacter_cloacae
754	2.22145355572367e-05	1.3689103568488782e-05	5.8155712419916905e-05	1.8491520816531556e-08	4.408140518045655e-07	0.9412131021907908	4.586064972084434e-08	enterobacter_cloacae
755	0.9987345322986099	2.2108639356381622e-05	0.0022909031129906693	6.005750505654402e-07	2.624412115978218e-07	0.0003357381920964221	1.3959120782015092e-08	enterobacter_cloacae
756	7.095381755863088e-05	0.004376812717607082	1.0112032118868494e-05	1.865690957013691e-08	0.0019373299316183417	0.33870538052483556	1.7430040388071066e-07	enterobacter_cloacae
757	1.0936083529913878e-05	0.0011897203362559664	1.6197927718581638e-05	7.435300355085405e-09	4.802098764465945e-06	0.45142752989593066	8.366317993043219e-07	enterobacter_cloacae
758	0.9949927866903313	0.007626330894649596	0.0007332931198102139	1.0445327101052858e-09	1.504657699648595e-07	0.0006476431833352957	3.801934711292434e-07	enterobacter_cloacae
759	0.9416152887936662	0.004523798832517675	0.0012219800946091893	3.794976805480074e-08	1.4707632556188136e-05	0.000463324359821586	1.0563734772414134e-07	enterobacter_cloacae
760	0.07770780634128703	0.0019046053030561275	2.020551113796899e-05	3.5392894922782214e-08	0.0001416618839169502	0.019187567116595288	6.700725165781589e-06	enterobacter_cloacae
761	0.9992807089651259	0.00014914945072838133	0.004655606828897841	2.9601088536558734e-08	8.567051688399378e-08	0.0008475565875710004	5.305679442892905e-08	enterobacter_cloacae
762	0.9925432228388957	0.0039355290203932445	0.0005376007499757595	5.3051771216395677e-08	1.714844299698536e-05	0.00034371687903423634	8.895089862143266e-08	enterobacter_cloacae
763	0.8555241401459956	6.91635291218764e-05	0.0001982282610362928	1.0169797038895455e-07	0.00833733860943191	0.0001762891785619709	4.8606414950877775e-08	enterobacter_cloacae
764	0.9318001233659053	0.011255616107728187	0.0021755488267562973	1.818005850620767e-08	9.723785645039175e-06	0.00397706096817422	1.2585075593879584e-08	enterobacter_cloacae
765	0.6825659657727849	3.347526057813463e-05	1.6025472607408788e-05	1.222697326047766e-07	4.5057887666169555e-08	0.085739134923828	4.704630153052489e-08	enterobacter_cloacae
766	0.7066676032641971	0.015603670802352303	6.302321966159231e-05	4.9621223828723754e-08	0.001958922142483136	0.001249855221061043	1.9382538304173293e-07	enterobacter_cloacae
767	0.0004527828045164667	0.00632449360665381	0.00012488628364516483	2.725847682583344e-08	0.0006155159147818244	0.011355254566719934	4.1924972694113133e-07	enterobacter_cloacae
768	0.9950962055652467	0.00011007071648504665	0.000428039379724606	3.119410975191722e-07	4.18347103646195e-06	0.00047950930961536506	2.8937279023737284e-07	enterobacter_cloacae
769	0.6952382688168437	0.005740080300317392	0.0030863395106646057	3.0645838728313357e-09	4.039455440884883e-06	0.000690242280040576	1.3437108332247346e-08	enterobacter_cloacae
770	3.921055637693136e-06	0.03791499370579401	0.00014037343799212304	1.4533652387168627e-08	7.408548368194813e-06	0.989361399106619	2.732229029240352e-07	enterobacter_cloacae
771	0.9060018216898348	0.00015075394316204597	0.00015822834520709344	3.6520560027121185e-07	2.6103665650427936e-06	0.018549672011278072	6.208406214153231e-07	enterobacter_cloacae
772	0.9385326767048371	0.0006195333059630851	0.00019578758147511077	1.8358207895684435e-09	0.00015437775602342418	0.0006203589457405372	1.2723620340305576e-06	enterobacter_cloacae
773	0.9911022191212454	0.0015598894511682094	0.0008267480063138703	2.8956476290490926e-08	6.8054290925670786e-06	0.0008087615288703649	8.368022697691731e-09	enterobacter_cloacae
774	0.9579843758684354	0.00023289056409194717	0.00010190843627649731	1.1124695835982183e-06	3.662897531963571e-05	0.00045685862870315945	4.6051202024651046e-08	enterobacter_cloacae
775	0.3205490008660556	0.000997951550074962	0.00016290157857840794	3.686673176443833e-08	0.0017250940024194743	0.011860434142139954	2.2404533502154893e-07	enterobacter_cloacae
776	0.997125058154409	1.8669018172425733e-05	0.0007435663207879166	2.019542248961451e-08	0.0003626000427089785	0.0001248593225044017	2.4418461869935257e-07	enterobacter_cloacae
777	0.6820466302747176	0.00038070534645207504	6.131512074718927e-06	1.2946824681276608e-08	3.403423605602014e-05	0.0008280608653353247	2.9510973733826045e-06	enterobacter_cloacae
778	0.693553848323145	0.002825778871405714	9.615542152068304e-05	1.4170612628079005e-08	1.7246366042502305e-06	0.0627372488288682	4.175969352228511e-08	enterobacter_cloacae
779	4.0295533398762935e-06	0.00010964294431687485	1.0029893261808834e-05	2.9625976108617013e-06	7.612639812341848e-07	0.8357178790653972	1.4254054067951556e-07	enterobacter_cloacae
780	0.0004981037181343865	0.0014530861992730294	1.424964115731858e-05	1.2074158601100745e-08	8.318514399779158e-07	0.9937028173261037	5.0528495010639935e-08	enterobacter_cloacae
781	0.9482529599916867	0.0014397530920619028	0.0006665975046176585	2.368780737475258e-08	1.224804072784879e-06	0.01723214664309461	3.482714247332415e-08	enterobacter_cloacae
782	0.9694985549049094	0.001398258854690806	0.0016433907917842944	1.8657170241656466e-08	2.3319687578523916e-06	0.023195740900645415	2.231556139019558e-07	enterobacter_cloacae
783	0.9017135069923351	0.0003073846023749755	0.0009587332438466508	2.539552177698027e-08	0.00012995367195506977	0.0005084985204893312	7.66408546690904e-08	enterobacter_cloacae
784	8.257290286984633e-05	0.6266977797971773	7.622308574044477e-06	1.0847284293230348e-09	1.451405664695288e-05	0.06316093855274145	7.351668923950814e-08	enterobacter_cloacae
785	0.9999880429223791	0.0004098403902037203	0.009930142384359974	3.905455203732182e-08	6.123352570142017e-09	0.00017143491209968396	9.333090160315584e-09	enterobacter_cloacae
786	0.0018586509160006231	0.0004377437324513829	3.390506485359186e-05	1.7742957417318047e-08	4.484086911117445e-05	0.2691533359377276	1.500387168200329e-06	enterobacter_cloacae
787	0.2645761879179869	0.001304356099414856	2.1858307690840014e-05	4.7245246081884326e-08	9.055294863153397e-05	0.02006969348162514	5.917009121497524e-07	enterobacter_cloacae
788	0.6376346868991002	0.0008666307205182617	3.628401722938274e-05	2.0990536676895554e-08	7.326801556953963e-05	0.0006037525034742397	1.4047022925473915e-05	enterobacter_cloacae
789	0.0026405985526083433	0.002929134850014418	4.376025460629936e-05	6.354600773938906e-09	0.00010387355191134298	0.13879571497871998	5.119542258251814e-07	enterobacter_cloacae
790	0.06404492116791005	0.016834781160581975	3.570148340349818e-05	6.192460440419955e-09	0.014627353502589275	0.004299545766122565	2.2075782638161195e-06	enterobacter_cloacae
791	3.028790526055282e-05	0.0016925837448266764	0.00015488333715512617	2.2319432875932262e-09	1.4783763637927197e-06	0.8406279091345445	2.422278970051367e-08	enterobacter_cloacae
792	0.6885632448268433	0.0153728165358362	0.00012677759932765807	2.3114884549876524e-09	4.099759496075334e-05	0.03498834429347941	4.038681496889633e-06	enterobacter_cloacae
793	0.9998350458212096	0.00021917391676840807	0.07033386059760177	1.0054874091406954e-07	2.8252746545264376e-10	0.001182986249079339	5.356813658778046e-09	enterobacter_cloacae
794	0.9419858097092604	0.006760884208312403	0.0003801451821029869	1.9302203870986916e-09	2.256925820831801e-05	0.009889241667067006	5.274280649673349e-08	enterobacter_cloacae
795	0.9991246927014088	5.67194161355927e-05	0.006801277902002358	1.1058396307692372e-07	1.8214339966402647e-05	0.0004206720288378564	6.25974895899804e-09	enterobacter_cloacae
796	0.9967866273905381	4.773595793193492e-05	0.00032539467163956624	5.421597745914342e-08	2.9746842048383153e-07	0.02205264190286634	4.2198355839919627e-08	enterobacter_cloacae
797	0.9984091611934136	0.00022736929925265336	0.005719832537979084	3.348973032540764e-08	1.14357045090297e-05	0.0032966846990083016	4.51072564552053e-08	enterobacter_cloacae
798	0.9950722482436117	0.002723445359305766	0.0005032315684243894	7.38347059339784e-07	9.194913491690807e-05	9.792346977114407e-05	3.100516581838732e-08	enterobacter_cloacae
799	0.9931794343030298	1.2222338848197552e-05	0.0003224064502655339	8.766290133269425e-09	1.812507971791262e-08	0.13833689187508436	1.5472159912299353e-08	enterobacter_cloacae
800	0.99985664838296	0.0012463520534012568	0.008749534094331757	5.964880197009533e-08	6.010557534088066e-08	0.0014042699739706419	1.356554940853415e-08	enterobacter_cloacae
801	0.9866749264897435	0.00012870117976003168	3.416847209355337e-05	1.359039527034829e-08	1.312913443968885e-07	0.007955116936357177	9.421972991348505e-08	enterobacter_cloacae
802	0.9992841554168685	7.947118640173172e-05	0.0014442538487867082	1.379089091491731e-07	6.170504704274487e-07	0.00013297427997878872	9.564573763135771e-09	enterobacter_cloacae
803	0.7901030027897328	0.005786887874541612	0.0014334694187522988	1.8369139174447278e-07	0.0032653095477465353	0.0003674526357120985	1.4684030531852531e-08	enterobacter_cloacae
804	0.40550824498863236	0.007140362343213104	0.0028495697587141984	8.249133306034993e-08	0.000185203464869056	0.0016000283778795457	5.0270055401307244e-08	enterobacter_cloacae
805	0.9730733675635282	0.0016414864636079707	0.0005621562248392576	8.656681906959096e-09	1.6907366347803218e-05	0.0005207034865120369	5.445495809790066e-07	enterobacter_cloacae
806	0.0014917121570328829	0.00036837174278897463	2.1861735564704117e-05	4.116791505063138e-07	0.0017992191735488338	0.0009573388909244053	1.356340650060168e-06	enterobacter_cloacae
807	0.9475311792376444	0.00035924974393618334	0.0001857063978918352	2.601955106659556e-07	6.866385710791818e-05	0.0002954177925845064	4.3826895616273286e-07	enterobacter_cloacae
808	0.0001230327848320866	6.183359027779525e-06	0.00014702830655798123	4.5424046138513554e-09	2.987131102014986e-09	0.9856884189244127	2.107178434242468e-07	enterobacter_cloacae
809	0.9995014142255284	0.00015628288941653434	0.001926983173622941	5.347392098497422e-07	5.858712026868739e-06	0.003113817717938444	3.5582301416676675e-09	enterobacter_cloacae
810	0.0060237754788302015	0.0013495471614473772	9.60090130849368e-05	2.5196952256917473e-08	6.299724302323526e-05	0.007429899977404352	1.1226353604055827e-05	enterobacter_cloacae
811	0.9348722824882623	0.0007957886165783231	2.2066858312192284e-05	1.025815636664611e-09	1.0730953318801625e-05	0.01907240067974344	2.3922578614763765e-07	enterobacter_cloacae
812	0.9237369951724663	0.0005355047726173222	6.097316700247885e-05	3.2037777463068985e-08	0.00013011810993241203	0.00011162417101061043	4.107084523904573e-06	enterobacter_cloacae
813	0.6885341691939225	0.00025889558528116086	0.000801450417928425	1.46532264528419e-08	9.398299250927908e-06	0.012183943545642792	1.764524405675695e-08	enterobacter_cloacae
814	0.8032393407353933	0.00011255582655955995	2.7944849001670594e-05	6.637273489623117e-09	1.981478747670959e-05	0.14341351832352633	8.967247787266017e-08	enterobacter_cloacae
815	0.9941670291823997	0.008454825656467442	0.0018750587014059541	3.103841250332856e-09	3.5748948617928205e-08	0.0006516024502831771	2.065384777389543e-08	enterobacter_cloacae
816	0.9989464763872432	9.301013752287557e-05	0.0010898447365272252	6.590654982778329e-08	0.0005275569118851735	7.812537869212767e-05	3.468304432366822e-08	enterobacter_cloacae
817	0.003422693347666278	0.0004500594670227962	4.6808606146617724e-06	5.2125228140464365e-08	1.1131097827014567e-07	0.8424739504420833	5.681472659929572e-08	enterobacter_cloacae
818	0.999565976957008	0.0014255950645864458	0.0023907094380878997	1.5260397083063845e-09	5.33691430283321e-08	0.0011174734381160672	1.5295271796356016e-07	enterobacter_cloacae
819	0.9873521194231349	0.0005861245743418506	0.0008073310396779107	1.1999987325752423e-07	3.0590746702645588e-06	0.021098290610410086	7.448483649259921e-09	enterobacter_cloacae
820	0.005011521963901927	0.0013066990824138179	2.3142653889753805e-05	3.490702206422527e-09	0.003206907652783318	0.8081252576538772	1.1991698460323555e-07	enterobacter_cloacae
821	0.00031708757330941694	0.04579934315666731	0.00014891024468690394	1.1300513299829725e-08	0.00030402362859014066	0.02239575069008325	1.7660758951523273e-08	enterobacter_cloacae
822	0.7875154291878967	0.01580311513203781	6.959740865568459e-05	8.545268678122659e-09	9.018200234295821e-06	0.0004363418278717743	1.54912885494979e-06	enterobacter_cloacae
823	0.04778418796101584	0.0010069809692670355	3.860121670578393e-06	2.759416963366169e-09	0.7350472503094478	9.09530627567134e-05	4.9846948531328586e-06	enterobacter_cloacae
824	0.4781391388875984	0.0003810659213593025	6.623237446411211e-06	8.108815917109915e-08	7.797952087625384e-05	0.01864749202438424	1.0870816219877313e-06	enterobacter_cloacae
825	0.9068184021074975	0.004720455619908957	0.0003282408881755871	1.0206930723885991e-08	9.762263874533533e-05	0.0030411327221670625	2.5726133138679275e-07	enterobacter_cloacae
826	0.49620294708522583	0.000267085980934873	0.00015720467665230475	2.81626376571185e-08	1.7736222143915013e-06	0.6775976909211112	2.509169872853172e-08	enterobacter_cloacae
827	0.999141929479157	0.0005238317799056741	0.00018980743103844775	6.057003546448873e-09	1.0292986562907767e-06	0.00026155656345815603	5.4585427707826447e-08	enterobacter_cloacae
828	0.9996147343166379	0.00019572915362130265	3.721732530810341e-05	2.0932275447606336e-08	1.1241688687092727e-05	3.479397514663212e-05	2.882831102742406e-06	enterobacter_cloacae
829	0.23826360838387697	0.03937784391892722	0.00012190432367379864	4.7706906765775265e-09	2.419055328832948e-05	0.003028172860108026	2.003810002845463e-07	enterobacter_cloacae
830	0.05292902861060913	0.0006538331089914403	0.0005196587985984609	1.58444062399931e-08	0.10496783450694015	0.0026821709952448104	5.374001570014629e-07	enterobacter_cloacae
831	0.0006874044424767695	0.002736854540131078	0.0002541492582197893	9.826843645414155e-09	1.6403907093054755e-06	0.2736429724251544	1.142625292198305e-06	enterobacter_cloacae
832	0.8946647357928443	9.369359880311714e-05	0.0004075277972316067	4.853602751597361e-08	2.809911454635788e-05	0.023588171890279296	3.447310213900574e-07	enterobacter_cloacae
833	0.9792446800510217	0.003818863906008115	0.000511319996141321	9.537122043997564e-08	3.757174090606235e-06	0.00014178976049841613	1.9940727414982476e-09	enterobacter_cloacae
834	0.9529133283690977	0.0006617249859141125	0.0007441563036227346	3.9265926584643095e-09	2.647044232764668e-07	0.13414832967078175	2.5351320205538645e-07	enterobacter_cloacae
835	3.753096533560548e-06	0.03597845935505293	0.0002644727871382418	8.213878528985773e-07	9.470008371942954e-06	0.9980254204957509	6.811321130688366e-08	enterobacter_cloacae
836	0.9921187948344027	8.135181115894142e-05	0.0002718690474789651	5.308745129585887e-09	0.0006106130792530699	2.8096573205344934e-05	3.936850032304802e-08	enterobacter_cloacae
837	0.9998260297960674	5.501569224305785e-05	0.014565360811557326	1.1336883444028996e-07	4.991208800934449e-07	0.0008576964000563516	8.520660692402209e-09	enterobacter_cloacae
838	8.409283946630467e-06	0.00010559558027008064	4.094514417017929e-05	2.0545953401599283e-08	8.547123134175008e-07	0.994185406669348	2.407607315524886e-08	enterobacter_cloacae
839	0.9768150157264555	0.0002877478346478592	0.0003804465613275171	1.4632619965841013e-07	3.4328356593118017e-07	0.011550046119544896	5.744131418016869e-08	enterobacter_cloacae
840	0.999427839939397	0.00017800478772835344	0.006820405633539812	5.763210501086153e-08	2.5568815345477328e-06	0.00019291833703093133	3.8295480989608445e-08	enterobacter_cloacae
841	0.013895293613737371	0.0007866184552134493	9.101035900214894e-06	5.986270209502872e-09	3.845854621043211e-07	0.6122188425845062	3.03209026432569e-07	enterobacter_cloacae
842	0.9986486649127091	0.00023759473527365076	0.0009051032672828004	2.766809616052596e-07	6.910646701921435e-07	0.016922127136184618	1.754494227089666e-08	enterobacter_cloacae
843	0.9863034951757168	0.0007398163769712089	0.0006997058268628268	3.6532099846991758e-09	5.007011631329705e-06	0.09110321528337055	3.966203081899153e-07	enterobacter_cloacae
844	0.9674292111993471	0.007593765319664417	0.00018740050378823552	1.9826090684550225e-09	6.497984519877639e-07	0.02528163617477272	3.3379406363259835e-07	enterobacter_cloacae
845	0.5184259379833928	0.006356442662037961	0.00010126663038235248	1.3884749469860972e-08	5.044928744301514e-06	0.01955172691835371	6.741561367906345e-08	enterobacter_cloacae
846	0.9903799778851505	0.00033854476433183917	0.00673761409222269	5.35590414700689e-09	8.753800368865858e-05	0.0028739474007922977	3.94898129030588e-09	enterobacter_cloacae
847	0.9835780890901981	0.0027111457548417697	2.7074930332549942e-05	1.3221920530614891e-09	0.00017888619092659827	0.0018574864259698583	1.3355056107112184e-06	enterobacter_cloacae
848	0.27246761485136195	0.0013099864829679336	9.457980848542488e-05	4.457274225957265e-09	7.824501615309205e-07	0.3392697306390971	1.9000378456719515e-07	enterobacter_cloacae
849	0.07849588717791292	0.0004853726556307913	2.4889990607466012e-05	3.8411502105721766e-09	0.0010621311158241166	0.048369050543332855	7.51861583723656e-08	enterobacter_cloacae
850	0.00021708477439072338	7.225634625319027e-06	0.0004892872120626177	2.9381255197318574e-09	1.5035218479231298e-07	0.9952250732539218	1.8021715693866606e-08	enterobacter_cloacae
851	0.9985161220147742	0.03956293265520584	0.003080373526057321	1.6329564472118325e-09	1.287163156474618e-08	0.00418858512136523	1.125010355528845e-06	enterobacter_cloacae
852	0.016062709649094738	0.0026703075897147395	1.9903355610894013e-06	1.5292001760376033e-05	0.00033015347696165026	0.005562761772999758	5.653248919021046e-07	enterobacter_cloacae
853	0.6843426487734512	5.84211364985751e-05	0.0025694329314984846	2.3656550389486704e-07	5.94529815490372e-05	0.00042523788946927576	4.10530884908252e-07	enterobacter_cloacae
854	5.389425673458044e-06	0.0007867279117582917	8.146826813152839e-05	1.2371133339464021e-08	7.006173804732247e-06	0.9807730952753198	3.5623426003217075e-08	enterobacter_cloacae
855	0.9807205456626077	0.002691595592004501	0.0008592476308445166	3.082323989860765e-09	9.767197960202898e-08	0.0010971895736321983	1.831203992696876e-08	enterobacter_cloacae
856	0.00023746266578286005	0.00028514774641562096	8.972773080309051e-06	1.0660852515620508e-08	1.7529821281028854e-07	0.7795074433318423	2.715111409688474e-07	enterobacter_cloacae
857	0.993524117914312	0.0006740391709941038	0.00034800143282442573	3.0999833672952036e-09	5.715459962337645e-07	0.002259251433391693	2.740631241358866e-07	enterobacter_cloacae
858	0.9998581313250323	0.0003911148362525659	0.0016770328753987903	5.6293317651637996e-08	2.963371256214739e-08	0.0005870077350359224	1.0840839235802929e-08	enterobacter_cloacae
859	0.47012037675789814	0.0004866638944429541	3.289131119744071e-05	1.3242990429174018e-08	2.2314460605936774e-05	0.18422048339784547	7.646261985918118e-08	enterobacter_cloacae
860	0.9969303685330317	0.0004209678019593618	0.0007556974908654643	2.385938055828787e-07	1.9153286275578358e-05	9.495351523821445e-05	5.644415559389395e-08	enterobacter_cloacae
861	0.8879663290458256	0.00011467914455056015	0.000993917253526075	2.8917944251872526e-08	0.0020038232474059265	0.0007605901551744343	1.109905530107354e-08	enterobacter_cloacae
862	0.00024389400523313967	0.0019473175792306648	2.2254982160577108e-05	1.1967067334859873e-08	7.544128049736253e-05	0.6512231128290387	1.4584831600867188e-07	enterobacter_cloacae
863	2.4671123000857707e-05	0.0006999888786324304	1.945270851074483e-05	3.0593777575749815e-07	0.003281397550624114	0.011673944128744543	1.9716143216137157e-06	enterobacter_cloacae
864	0.9860503151337897	7.91338572322991e-05	0.0002843727733015857	2.5549507065260753e-07	2.597968843166942e-06	0.00059916343505419	1.467941562068967e-08	enterobacter_cloacae
865	0.9965079400296921	0.0017036772448527173	0.0006982760322569441	2.1634007922382887e-08	6.788247366944891e-07	0.000257132640011771	2.219387442332229e-08	enterobacter_cloacae
866	0.004340780541875481	0.0007576577915024932	8.470668119375125e-05	7.278006760098172e-08	3.266810727233811e-08	0.9302349659201042	1.108709864706028e-08	enterobacter_cloacae
867	0.9991086435809093	0.00018386859451539	0.0006075205628754297	5.487895684200889e-08	7.665358020247184e-06	0.002721705892311661	1.218986401373086e-07	enterobacter_cloacae
868	0.00018865436848802467	0.004174617110971351	2.9791932758333388e-05	1.8193380919302895e-08	0.0303673511233721	0.004779291986543964	2.3093167600112018e-07	enterobacter_cloacae
869	1.4624101543144537e-05	0.02062979798931879	4.251561635326101e-05	8.94182866139147e-08	0.00166719510532298	0.03319488962336998	2.2008018084239074e-08	enterobacter_cloacae
870	0.9955244690616261	0.0036339603538777256	3.716832334051339e-05	5.802876931501349e-09	4.245604378432468e-06	0.0001133904354428486	8.574791947181289e-09	enterobacter_cloacae
871	0.969578991171912	0.000800499074048779	0.0009132439519867893	3.200512626788079e-08	3.281625320563679e-08	0.4215873681419962	1.7647747240906153e-07	enterobacter_cloacae
872	0.0018499432109542024	0.008724724532627815	6.686487568850985e-05	2.7360644976762652e-08	0.045771430449080774	0.000680908428378653	2.832921991869407e-07	enterobacter_cloacae
873	0.49355882533401185	0.0010930931689359421	0.00046434874899443544	6.478962695316502e-09	3.126363793853016e-06	0.007215790578204191	2.68228889446169e-07	enterobacter_cloacae
874	0.772117913755402	0.000786586748775654	0.0005021152689000575	6.755379145557617e-08	4.472828554390944e-05	0.001986953117785979	9.403114797473658e-07	enterobacter_cloacae
875	0.003249338823710755	0.002280348131381693	1.270332325696465e-05	1.6448456452852844e-08	2.638859798829133e-06	0.6005198475296585	9.971625585571603e-08	enterobacter_cloacae
876	1.3180057277049388e-06	0.00031840306444738437	5.620730284829488e-05	8.948412635368059e-07	8.057848468642822e-07	0.9184056444819423	4.125290328791112e-09	enterobacter_cloacae
877	0.9800326265570981	0.0004191315250194495	6.42201906664172e-05	1.0731866371578314e-08	1.0695219267806897e-07	0.003184287785482873	3.0460314834314194e-07	enterobacter_cloacae
878	3.1272028402451724e-05	0.13719688093434168	1.4539506824572332e-05	2.0530035037375263e-08	1.9495722150512643e-05	0.28815986473349486	3.706648129884546e-07	enterobacter_cloacae
879	0.26436721851683764	1.5212588607902896e-05	8.289380598961115e-06	1.7068151974786487e-09	1.8517768717429253e-08	0.9871680129231261	2.2106671482154343e-08	enterobacter_cloacae
880	4.43332804380797e-06	0.0020729918963326376	1.0733791015265495e-05	3.1287454555199405e-07	2.0167766472339812e-05	0.7724958867240717	2.2622825365469092e-09	enterobacter_cloacae
881	0.3232815557823281	0.0002475676925284943	0.0011544577399825084	9.633366282955745e-08	0.00045085851586731756	0.007150970746805269	4.63064212743073e-08	enterobacter_cloacae
882	0.98401576999191	0.005535121152793759	0.001810509191262776	5.276627239728598e-08	7.508913005561253e-07	0.0008015532153056415	3.490664549567157e-08	enterobacter_cloacae
883	0.9701255546962727	4.605791593950336e-05	0.0007308303028640473	6.099679683028693e-07	8.108861752438072e-06	0.0052816023370255444	6.231261576180925e-09	enterobacter_cloacae
884	0.9991152637307291	0.005572956649965212	0.0021244297381542384	1.3179689272393158e-08	5.720511263108278e-08	0.0005299806545158022	3.743741009613638e-08	enterobacter_cloacae
885	0.8664077821264022	0.005002906214908406	0.0002973510352642526	2.286201127040135e-09	1.5074615062230273e-06	0.0011518038980017533	2.565422228260645e-07	enterobacter_cloacae
886	0.00048290626404353087	0.010902636284342534	2.383747090605734e-05	5.463345860752624e-09	3.6550051675491187e-06	0.9353418849601184	1.0869569179438657e-07	enterobacter_cloacae
887	0.9933878172462323	0.00033635796390761477	0.00016073107643868657	6.049886585881383e-08	2.0000877477425483e-05	0.004677341533524989	5.190029865396407e-08	enterobacter_cloacae
888	0.9899207452938085	0.00011520046553541375	0.0006482626946473091	2.9046288238878025e-08	0.0014003055372801762	0.00012202588436840636	3.5810212942503046e-08	enterobacter_cloacae
889	0.00029131336068305023	0.011199372894932039	3.0050168049669093e-06	6.3714983455750565e-09	8.604146271525299e-06	0.078769510836342	7.840538733213212e-07	enterobacter_cloacae
890	0.9587981475815893	9.570740480362366e-05	0.0003169813398943198	1.4949327265271838e-07	9.614809798879252e-06	0.018622253970762476	5.9287405376601794e-08	enterobacter_cloacae
891	0.9994541050364135	9.97773548378074e-05	0.004882935934889033	2.2689997939051917e-07	2.3482378530968872e-06	0.0006599162662588383	4.849567479997135e-08	enterobacter_cloacae
892	0.9257870748973409	0.0009078462446858374	0.00022272634501299847	5.637722105204157e-09	7.651625672635897e-07	0.0009432796907112404	1.7908651483303563e-07	enterobacter_cloacae
893	0.9927910946077516	2.048547573706891e-05	6.197452566809933e-05	5.4872887447215215e-09	1.4526453386230997e-06	0.004825509139953606	7.167815731668889e-08	enterobacter_cloacae
894	7.347124562028609e-05	9.789503897100599e-07	0.00010897138903977472	1.498302900193802e-08	6.134745422216758e-08	0.9996876823927767	1.0562824878885249e-08	enterobacter_cloacae
895	0.9994763682877562	0.0002928098139359209	0.0007571743232998548	3.3707323397261936e-07	2.1827926688848858e-06	0.00021407231038094707	9.237719091443794e-09	enterobacter_cloacae
896	0.116975991042671	0.0008938130743063571	0.00012016884461295127	5.751611856662679e-08	0.0014457650061524042	0.01038297833592404	1.428611260390909e-07	enterobacter_cloacae
897	0.0002215615633160875	0.022637138760423982	1.4340883205126711e-05	6.128711066085945e-08	0.0003425890532538281	0.1874405982133063	3.812832084455828e-06	enterobacter_cloacae
898	2.875619309235901e-06	6.811777031868133e-05	0.0001808616034663661	1.7711531809300194e-07	1.8875587664137356e-07	0.9875752371885612	6.17842658706701e-09	enterobacter_cloacae
899	3.2043698584872073e-06	1.4776419310863058e-05	1.7319861078643926e-05	6.174960178261928e-07	5.061857843293561e-07	0.9310383416690962	2.2247306806501133e-07	enterobacter_cloacae
900	0.9991709708157627	0.0004744119487321702	0.0006465642027601445	4.4091706870240926e-10	8.553482281969197e-09	0.0015075561579252035	1.1747427518648706e-07	enterobacter_cloacae
901	0.9867395717226769	0.0003143266714800574	5.1350302524593946e-05	1.3055653846043512e-08	3.0279926004032598e-05	0.00017841756220296484	5.480189101483859e-06	enterobacter_cloacae
902	0.999664628810901	0.0003304378161036145	0.0003262546742420118	6.926855959537982e-09	1.2948040457946991e-09	0.0004395085405654025	2.0035355232928797e-08	enterobacter_cloacae
903	0.9500293913403075	0.00032803495061077385	0.0003929163683574978	4.9468874272848206e-09	4.281446349696833e-07	0.011688969415706445	2.52661597278868e-08	enterobacter_cloacae
904	0.9998791392681505	0.00035766582486598515	0.002737686654130879	1.0469413732368564e-07	3.058295946555809e-08	1.8528141025116053e-05	7.66233520624645e-08	enterobacter_cloacae
905	0.999685619546197	0.00939023862867629	0.02604747173224847	3.592075992782823e-08	5.2998639481196364e-09	0.005288583277449416	3.702608571053833e-08	enterobacter_cloacae
906	3.0033052448535852e-05	0.01025854280812803	0.00011713785498183797	4.4381779433282546e-10	1.9395970356241885e-05	0.7907617173363726	5.718471319457113e-08	enterobacter_cloacae
907	0.17593422465407743	4.156451583335957e-05	2.45625179620359e-06	1.6106448100569856e-06	0.002162539500097883	0.007373601338942053	3.075372235779227e-06	enterobacter_cloacae
908	4.346455728222947e-05	2.0132954351100333e-06	3.7101566675449745e-05	7.215187776768176e-08	4.6434461857029925e-07	0.9683790929267221	1.7780382544290132e-07	enterobacter_cloacae
909	0.9677325387954262	0.004254375725883566	0.00026849228509922326	9.978343919654745e-09	2.5297832438354564e-05	0.0003908263736177233	4.397168450211246e-08	enterobacter_cloacae
910	0.9903994468846788	0.002127483318201188	0.011474080399319797	7.583389857412536e-09	2.1001487648716557e-10	0.060485895321542096	2.3214963221137757e-09	enterobacter_cloacae
911	0.9060495224553242	8.982299854443841e-05	0.0006636257675900834	4.1824954633380385e-08	7.027821848666098e-06	0.006773956493676145	2.824491176339293e-07	enterobacter_cloacae
912	0.9667098532843095	0.004701635543561223	0.0010798607304522948	1.2847142212254143e-07	0.00015691604404174264	0.000609540853988946	2.3331811520091242e-08	enterobacter_cloacae
913	0.0021353629197350026	0.0012884306950823499	2.6656970750582258e-05	1.230275526970915e-06	0.0023753429651249334	0.00402826714685791	2.682730597335248e-07	enterobacter_cloacae
914	0.9911153946713939	0.0014683411867489626	0.0006295279821361493	4.290680109575546e-07	5.09698587581518e-06	0.0011584397029916237	2.872555140630134e-07	enterobacter_cloacae
915	0.9712217202300127	0.002423207344155192	0.0006362399697466229	7.096084445897367e-09	9.857044393577815e-08	0.008046938442627759	3.2255271427459574e-08	enterobacter_cloacae
916	8.679840546016421e-05	1.4748527113325038e-06	6.878544439850137e-05	2.413656764711817e-09	1.0070990801477055e-06	0.9879662305864957	1.4790671393272295e-08	enterobacter_cloacae
917	0.7260751744364884	0.000282817390224316	0.00023225170743410993	5.6666144868273005e-08	1.0866051164791643e-07	0.6836593304347444	1.1357329332651024e-07	enterobacter_cloacae
918	0.2061618010495424	0.010252394303121947	0.0007061198029695272	3.889700242998583e-08	2.5251634722388964e-06	0.08689896718363516	4.409271559573347e-07	enterobacter_cloacae
919	0.9975483334205604	6.164041747786041e-05	0.000307225126028782	8.15337050787808e-10	1.7263946582504016e-06	0.0006191901891649227	2.848376603211136e-08	enterobacter_cloacae
920	0.9143228233968808	0.016368587916180614	0.0004695678951507148	1.0798973238638339e-09	2.6119845369063625e-06	0.016699891163365226	6.935320015964878e-06	enterobacter_cloacae
921	0.9959878155209528	1.992148634980459e-05	6.903569545216282e-05	1.9479989923801458e-09	8.176294231184249e-08	0.003215234487347768	1.6946840418380327e-07	enterobacter_cloacae
922	0.7173743016541264	0.0007548630381070797	3.056348654760789e-05	3.025317319887e-07	1.5816036453432326e-05	0.0033075153422580353	5.435093123301155e-06	enterobacter_cloacae
923	0.5046801478816147	0.025680147016183385	0.00027772180803027716	1.8190297360072526e-08	0.0008902540584573955	0.01321725927135112	1.148621336740606e-06	enterobacter_cloacae
924	0.0004363130193571764	0.011953213090831522	5.09592228092336e-05	1.512907363379624e-08	1.2174804776469058e-05	0.8310623729637054	2.3264373662822154e-07	enterobacter_cloacae
925	8.476574912761647e-06	0.0028561033851667297	2.2360637664320763e-05	1.365220465837202e-07	2.617772667738687e-06	0.36131772321889694	4.1203444166988774e-07	enterobacter_cloacae
926	0.9412950350054877	0.011167565141765864	0.0001343960365502563	1.040892735789751e-08	6.866285090646664e-05	0.0009807057222481644	1.7239815902453156e-07	enterobacter_cloacae
927	0.9751960160281423	0.011672820879682896	0.0007374271912015032	3.6453218150243844e-08	0.00016976952413690739	8.032674210264006e-05	3.30251481185289e-08	enterobacter_cloacae
928	0.9682777387575149	0.027039324104592956	0.000256506172970365	1.5440621311847475e-08	6.28367108985218e-07	0.016472247120548865	7.047292915531832e-07	enterobacter_cloacae
929	0.0194331047949493	0.0009875616417302114	2.090566483486094e-05	1.0605392776253705e-07	6.298036801726372e-07	0.9077361972804247	1.8018200104896528e-07	enterobacter_cloacae
930	0.9891239177113019	0.001094122750014415	0.000381470807924339	1.4623720320107412e-08	1.9226006286499403e-07	0.0017382861856376029	3.921351400131332e-08	enterobacter_cloacae
931	0.8042522122099383	0.00797250737728983	0.0006025808121555746	1.1061696643390241e-08	0.00013213813837329366	0.006209596152716497	1.1382021316726476e-08	enterobacter_cloacae
932	0.4376747222307673	0.007649173774862675	0.0005863438880501851	1.3798300583776478e-09	1.1855873142441505e-06	0.0204304394848807	6.810951775258524e-08	enterobacter_cloacae
933	0.7560683013754234	0.000359806530626257	0.00027669234908157835	4.130991090570748e-08	2.799775762317917e-06	0.04755985208700682	1.189611064995681e-07	enterobacter_cloacae
934	0.997693504824781	0.0006851834871005406	0.007308522451559707	1.758483053201552e-07	1.035597148968921e-06	0.0009558347096586232	4.3878476396392845e-09	enterobacter_cloacae
935	0.9898662135944511	0.00021589691579013286	0.003818309957099104	3.0719076415920694e-07	4.21683762605843e-07	0.005697204755000266	3.2078012358861096e-09	enterobacter_cloacae
936	0.7327358042988668	0.0007937417950489581	0.00039336665066482635	8.376007576857224e-09	3.6156643716380105e-07	0.06898794621525171	3.226006257318022e-07	enterobacter_cloacae
937	0.0008628325332426947	3.962569851223871e-05	0.00014021710286195248	1.0121063505333115e-08	1.1654585067232212e-06	0.6226430815366661	7.671177214953727e-08	enterobacter_cloacae
938	0.9988416952137794	0.000102930414715785	0.0019456556146389549	8.098251046873903e-08	0.00011961531301966366	0.002364462113281513	1.5472983166216865e-08	enterobacter_cloacae
939	0.98453293480676	0.008473279457798744	0.0005972670545495164	2.1098744150271245e-08	5.139049029688961e-06	0.0005289236097488179	9.833912985734624e-08	enterobacter_cloacae
940	0.9998977759589884	0.0012959151841541452	0.031131333260855473	1.7660592347782514e-08	1.919642758902816e-09	0.001249123221944192	9.971805485671821e-09	enterobacter_cloacae
941	0.6612913044395115	0.0005199210959773535	0.00017349924536591904	1.0622186660071465e-08	9.616471656972797e-06	0.009248086521573362	5.741789901903457e-07	enterobacter_cloacae
942	0.9700334422302562	9.147531969392204e-05	4.338915639189555e-06	1.3348686170393244e-08	8.822315205960498e-08	0.590814539770531	1.433094703691648e-07	enterobacter_cloacae
943	0.9999201086128954	0.0012823031544880314	0.09722397819006606	2.5921645910295265e-08	1.1523069382830755e-09	0.001565474636016767	1.8051062191252132e-09	enterobacter_cloacae
944	0.02459183034435415	0.007311211058403121	8.415847844187735e-05	1.7167681283730685e-08	0.0001351551423677979	0.05469947195349151	1.846689211171493e-07	enterobacter_cloacae
945	0.9996965535308892	0.002505202353198002	0.009525610881316907	1.3249306692506503e-07	3.541634717978106e-08	0.003800324407371544	1.1229179707664876e-08	enterobacter_cloacae
946	0.9823364645729418	0.0008103462700806184	0.003636255270849183	2.862885160694473e-08	2.666667195931414e-07	0.13254263780069678	5.954855704174934e-08	enterobacter_cloacae
947	0.18681358406352655	0.0011647873326762457	4.931406233041784e-05	6.913858711018457e-09	9.638228187757926e-07	0.8873879250511721	1.230999976404826e-07	enterobacter_cloacae
948	0.4368202344203784	0.000387756870170434	5.528803591203143e-06	2.3197806622644012e-09	0.0006169990989353199	0.054203030894517994	7.906523446104048e-06	enterobacter_cloacae
949	0.9956756280216726	0.0022901149401741427	0.00027009021821674877	4.67151761726805e-06	8.693885833700428e-07	0.00014262714031268743	4.585382677400476e-08	enterobacter_cloacae
950	0.97820002214936	0.0011281604585245868	0.002159884687935013	8.60630659382517e-09	1.0156763968302195e-08	0.08831969632320373	4.4568484545610517e-07	enterobacter_cloacae
951	0.9993669933526727	5.7170125496364145e-05	0.0058745664824970826	2.9422771353822244e-07	5.7812206627124475e-08	0.0008123361653066025	2.0479462628398778e-08	enterobacter_cloacae
952	0.00010215816875300706	0.06995119973072512	1.609491596749521e-05	1.0308293868370334e-07	3.861526823503862e-06	0.16906858889598642	1.3438234293365007e-07	enterobacter_cloacae
953	0.048894483549476946	0.0019243120461717896	4.9721186804448314e-05	3.099523765906644e-08	0.00010258071607247663	0.08875873311997813	9.075550718082487e-08	enterobacter_cloacae
954	0.9791855270485182	0.02846688195385542	0.002816527851398474	6.583712886792185e-08	6.223754242717313e-06	0.0010301001310867941	1.1866588149443185e-08	enterobacter_cloacae
955	0.8822865459549398	0.0005542488217489884	0.006585720988268298	2.331399124522527e-09	8.09736269455514e-06	0.009309643580852216	6.351206801809678e-09	enterobacter_cloacae
956	0.984459066150402	4.072684103120074e-06	6.297606713205629e-05	9.351751589986667e-10	7.894332894954283e-07	0.1898843539480259	5.524290072462801e-08	enterobacter_cloacae
957	6.905787164878559e-05	5.963161925245611e-05	5.7779047886058356e-05	9.577234053952219e-09	2.698694076171668e-06	0.9515922129739183	9.345944996189705e-08	enterobacter_cloacae
958	0.9997865976623026	0.0004715833121612557	0.044297883049973154	3.6086069463290224e-08	1.1026623249498823e-09	0.0054717076263967315	1.439507350941966e-09	enterobacter_cloacae
959	0.9994108364090534	0.00030390323343583187	0.0005797426921215014	3.1528205081707813e-07	1.2050765975261617e-06	6.351978121217302e-05	1.5778199828737126e-08	enterobacter_cloacae
960	0.7772734802027913	3.74470265812203e-05	1.8405406396092364e-05	1.1161266741260069e-07	5.375766663371156e-05	0.008478901691370305	2.147952294815215e-06	enterobacter_cloacae
961	0.9426991576019911	0.003696607899403885	0.001758744614201822	3.948073361371878e-10	1.6742440608980543e-06	0.010597144107724298	4.6265518565372507e-08	enterobacter_cloacae
962	0.9996449069622285	0.0004300020605237884	0.002749696068020831	2.8844779592512146e-08	3.3559525605763526e-09	0.045524457704205906	1.2839570883648598e-08	enterobacter_cloacae
963	0.0004439167120986793	0.002104723702207561	9.320962860110948e-06	9.712889700938481e-09	9.06084447961373e-06	0.9687179294240634	5.203988495481957e-07	enterobacter_cloacae
964	0.830027596399002	0.01667234127646044	0.00041308667444518954	8.279238625241598e-08	3.628292714561525e-05	0.0012223524951443928	9.985645357705948e-08	enterobacter_cloacae
965	5.296306771955546e-07	0.0441065443181902	0.00016469734700753964	3.0092271752716385e-07	6.204813014844584e-07	0.5142017666403564	1.3907314487820628e-06	enterobacter_cloacae
966	0.0011836801230592456	0.0021309561511750666	4.663622490986196e-05	7.311847388037771e-07	0.0006615041469676327	0.014834477080728123	9.319942940420745e-07	enterobacter_cloacae
967	0.9338356651097927	0.0005044153939591852	0.0022449380057964234	2.5975068843344428e-09	8.134334450843036e-07	0.011937793308453973	1.4361900070022782e-08	enterobacter_cloacae
968	0.001844411113866345	0.0018175763714519452	1.2531937208941575e-05	9.015972992799347e-09	4.610153668298216e-06	0.5441874703336309	1.329850327426585e-07	enterobacter_cloacae
969	0.00117239120019031	0.00896522907524834	0.00011330938124484792	1.2442311613099515e-08	1.7547442606679978e-05	0.16475928920228247	4.366044316222544e-08	enterobacter_cloacae
970	0.9999474708605879	0.0019991478386397004	1.900875573972125e-05	1.386478265782209e-08	7.389232991264705e-09	6.074074085034908e-05	3.649523882806003e-07	enterobacter_cloacae
971	0.7843548523553885	0.00046540014267927896	3.6385440147303856e-05	1.6105240112854e-08	0.00035302779512479425	0.026659832917280094	8.488505011192945e-07	enterobacter_cloacae
972	0.9216177929387067	0.0031718124384407945	0.00039958063376150375	1.0831404401447848e-08	1.3771874633422832e-05	0.000331699306192264	1.20240956628042e-08	enterobacter_cloacae
973	0.9458543302379102	0.021336088284628463	0.0016948962525609602	1.1420189548176365e-08	6.332540769207464e-06	0.00172255444369644	5.0984788557783837e-08	enterobacter_cloacae
974	0.7442104433940537	3.429348793776768e-05	6.738618698791775e-06	8.061788320863114e-08	3.3141020191427604e-05	0.004484338415551788	5.851782507554839e-05	enterobacter_cloacae
975	0.0007812443381440909	0.00228993482469686	5.599456811617433e-06	1.251214627650555e-06	0.04643140908341314	0.009722973923140338	1.780610139830203e-07	enterobacter_cloacae
976	0.0002917649588199468	0.00066270453975157	0.00014261789279457714	2.4120493366623615e-09	2.1084993433729785e-07	0.9620069943426289	1.53330598075822e-08	enterobacter_cloacae
977	0.9980972723785282	0.013297728945598209	0.0006225458909513319	5.257783269867195e-09	1.8730575759690114e-07	0.0005691208311871433	1.3615604527909108e-07	enterobacter_cloacae
978	0.8708029653273741	0.02240959176516164	0.0028667495565734722	9.754305064490943e-09	1.7214924733540923e-05	0.0016461118657883345	2.8676502378902996e-08	enterobacter_cloacae
979	0.45006676998160755	0.006867518381920372	0.00036698163870298303	1.5805952102729461e-07	0.0003348153692562353	0.00220755490123534	4.984573147779826e-07	enterobacter_cloacae
980	0.9930106223077585	0.0008078419310359423	0.0006549595129505714	9.543189259172819e-07	2.7153344428634263e-06	0.00010717078722119861	3.797897380837867e-08	enterobacter_cloacae
981	0.03413118340276836	0.0007632788630937637	4.3301526926403455e-05	5.760465979672587e-07	0.0010473613399078884	0.04302922902019466	1.0680746896554785e-06	enterobacter_cloacae
982	0.8866326881755012	0.0027384157508357687	0.00022687966693399363	6.055818878479231e-09	1.7082541818538268e-05	0.0009639241294411377	3.225580120850174e-07	enterobacter_cloacae
983	0.09251473870694434	0.0021485607146938396	2.8631115830209574e-05	5.20312583250943e-10	9.924587015586997e-05	0.005155230650755285	8.92506788633772e-07	enterobacter_cloacae
984	0.9774608685271399	0.000799278680253022	0.0007996011748599122	1.8884624705567173e-09	2.3116089883050256e-05	0.011986816052187935	1.9247538572492693e-07	enterobacter_cloacae
985	0.9941478926025337	0.0028690745692478625	0.0024455508053134747	1.947842979827014e-08	4.943643923500296e-07	0.0010163417498940033	1.3496662554633566e-08	enterobacter_cloacae
986	0.9435315027979516	0.0004038574725011813	0.0002029697449099604	2.41379034527098e-07	1.0044048458608817e-05	0.0070570739603645636	3.4562679149078954e-08	enterobacter_cloacae
987	0.9874205691348025	0.00020062404778805584	1.1605355626903285e-05	6.87270524342648e-08	5.966214749916649e-05	0.00015705773321393696	3.198267312397866e-05	enterobacter_cloacae
988	0.941749029621226	0.07720870655987917	0.0001935096817536105	3.277909276410488e-09	5.209574529818566e-07	0.0004096978454481347	1.416660678599877e-07	enterobacter_cloacae
989	4.3198771688873286e-05	0.0050556288479331295	3.7872474820584414e-05	2.2204803120175813e-08	2.396697433090567e-06	0.9542842956239884	1.9068508503338866e-08	enterobacter_cloacae
990	0.7815408329267864	0.0018275201528672764	0.0014668641841224454	6.909814989405178e-09	6.972939028032139e-07	0.0037074396235881385	2.2513511226993225e-08	enterobacter_cloacae
991	0.9692408183249043	8.666294293704177e-05	4.339990339070408e-06	1.997026835274955e-07	0.0007393688563290502	0.00030846993475424153	4.8329160075100876e-06	enterobacter_cloacae
992	1.1105123640358595e-05	0.013044939384076585	3.979065414153391e-05	2.946410798952013e-07	2.312443579858515e-06	0.6462944219995765	1.610311455962142e-07	enterobacter_cloacae
993	0.0003263590923453137	5.1280657152303294e-05	9.656083969623953e-05	1.0870832763709141e-08	1.784318396502373e-07	0.676189546540817	1.9217620431650225e-08	enterobacter_cloacae
994	1.6297147758747065e-06	0.06751472815153593	5.614227191251204e-05	1.452116901072403e-07	3.689722480352002e-06	0.8407106284210517	1.7275002160516213e-08	enterobacter_cloacae
995	0.44807024087637043	0.003205815952637764	2.8839431851693206e-05	1.0324045268682408e-08	0.05572688143205972	0.0015587728672251872	6.009045949629434e-06	enterobacter_cloacae
996	0.5692438970054833	0.004434291251424125	1.7517861652186798e-05	1.013116857881932e-07	0.00013792684370491092	0.040264992763101984	8.608875421790929e-07	enterobacter_cloacae
997	0.9972528823465144	0.0012737524476328288	0.0002584894911071218	4.649203000738209e-08	1.966207661793742e-06	0.0003544266128727773	8.801827969173629e-08	enterobacter_cloacae
998	0.9835908364938292	0.00032309855174221665	0.0009795924147887503	1.4242405859431146e-07	2.0099050914722814e-07	0.0012795834443869421	6.936330200291156e-08	enterobacter_cloacae
999	0.959764737481883	0.0052329522031940275	0.0037724077586514513	6.6607289416559575e-09	1.5660072037692064e-05	0.029193782556974312	3.554428194857696e-08	enterobacter_cloacae
1000	1.6260280670700831e-06	0.22471649512953398	6.415150434334311e-06	1.6468505157970953e-07	0.0009815268682706621	0.056921976910739275	2.9191777109852138e-05	enterobacter_cloacae
1001	2.0696958672392555e-05	0.5514280937519616	4.700436337622888e-07	2.436665366669022e-08	0.00015828123454991717	0.9279035260867233	5.360572005501464e-05	enterobacter_cloacae
1002	0.00023653293273068914	0.8216372762603266	3.565508104152957e-07	2.4507308603847963e-08	0.0029550626970395446	0.0836068343277881	8.148354736465549e-05	enterobacter_cloacae
1003	1.2629251848805461e-06	0.9971259113944598	3.177979897846242e-08	3.911027274480259e-06	0.0008709214336828804	0.5906152592095246	5.385585850617568e-06	enterobacter_cloacae
1004	0.15496498047300178	0.06439580858599751	1.616137936404823e-05	4.1275468267399344e-05	0.005937204444432264	0.0005252615126649565	1.638615956162823e-07	enterobacter_cloacae
1005	0.050268006790936945	0.9099659874241057	1.6117758513654022e-05	4.585015856231085e-07	8.984583978738025e-05	0.0012429371690730467	1.1692599555382974e-06	enterobacter_cloacae
1006	0.0009482539610633746	0.8599805079393722	2.0230810510025535e-06	1.1449623016876015e-08	0.19937003567614583	0.00013554560894794244	0.00017303020899239445	enterobacter_cloacae
1007	0.014097853664113964	0.868464227366249	0.0010275349033199838	1.5031476901010092e-06	0.0008302381833195139	0.000894124795707117	6.443196224239303e-08	enterobacter_cloacae
1008	0.004661269852492911	0.8413738515509367	8.846995110754157e-05	6.473175064142401e-06	0.025567864439771222	0.005106219490815293	1.0336600269137688e-06	enterobacter_cloacae
1009	0.0010420803253621078	0.9744401469950384	1.377002972817088e-07	6.039873362778368e-07	0.016070608211026027	0.009590365825178552	1.430393708703777e-05	enterobacter_cloacae
1010	0.0029257551684857544	0.09562152572759644	7.917537662400167e-07	4.3961562364890535e-06	0.9872730064142294	0.00032946830428535806	1.6293429909230017e-07	enterobacter_cloacae
1011	0.004325344944571593	0.02686837528479637	8.163764695999935e-09	6.266244707138958e-07	0.0012760961311265235	0.8167859507548033	9.700018578609744e-07	enterobacter_cloacae
1012	0.08785664036673095	0.1276775207262375	1.1547050329163956e-06	1.6559929930839392e-07	6.24017748298398e-06	0.023741655232756745	1.3104462869821095e-05	enterobacter_cloacae
1013	0.038063073078388146	0.4852886011650904	7.294514204243612e-09	6.044005274770151e-06	0.005529670812832776	0.022213624645577457	8.049128642794965e-05	enterobacter_cloacae
1014	4.70866540150608e-05	0.9431794418334644	2.810907379109378e-06	7.344949630958583e-08	0.07057473458994679	0.0001393729215895822	1.5625433582255525e-05	enterobacter_cloacae
1015	0.0008134154342400169	0.11471268693794026	2.5058219320216296e-06	5.193143532979737e-07	0.010547687962429487	0.1241641804390056	0.00019078609808156	enterobacter_cloacae
1016	0.0068686827398053325	0.5889664690452611	7.174200429891474e-06	8.203274448696314e-07	0.0001478437247167431	0.4612022751293308	8.333946469321076e-07	enterobacter_cloacae
1017	0.16976938906252573	0.0772950251906405	0.0001252161225484952	1.2127051971566923e-05	8.04272709613257e-05	0.0333504256227297	1.4534323520239636e-08	enterobacter_cloacae
1018	0.8818424793999174	0.01583022572198569	8.63876011929537e-07	9.573065327408376e-07	0.00013406246324174548	0.09129868642429313	5.5396096587655e-07	enterobacter_cloacae
1019	0.03497303751911564	0.755101255530034	8.81360848689262e-06	7.256464125747824e-08	4.305219633045945e-05	0.010753030331633032	6.092816545557136e-07	enterobacter_cloacae
1020	0.00279943719872841	0.25816579580628596	1.1196304855241213e-07	9.518686571124473e-09	0.0022418677466287482	0.0557188190245114	2.1481839692841995e-05	enterobacter_cloacae
1021	1.3885791241254239e-05	0.9997483609912045	4.790349284379647e-07	1.5945103417393633e-06	0.02188499225027788	0.04338303164275479	4.4224498266978704e-05	enterobacter_cloacae
1022	0.7650703864912223	0.1556363011262621	1.6698165254442476e-06	3.62291797020054e-05	0.001005188022704568	5.418708720932117e-05	2.609881413342255e-08	enterobacter_cloacae
1023	0.3358214511438055	0.09153994000420364	1.6119382346971113e-05	4.404314755546778e-08	0.0070946191914729615	0.0007937542883979771	6.75716631014237e-05	enterobacter_cloacae
1024	0.004332652690665881	0.7286595993351953	1.1894078803829957e-07	2.2288932989102803e-07	0.000606295740786501	0.0042943631116778395	4.006982548500395e-05	enterobacter_cloacae
1025	0.011505030807943505	0.19626939430453438	4.053935707061822e-06	9.199453589129729e-08	3.75725867073842e-06	0.20107330637934717	0.00014167793948296722	enterobacter_cloacae
1026	0.017450388757957954	0.9817495374943124	2.823241895194835e-05	2.3414640050455845e-06	6.63837389724212e-05	0.028257518563279228	5.2759947052376646e-05	enterobacter_cloacae
1027	0.6456871976531618	0.4063028406328451	3.0505923092995085e-05	1.6034475996759806e-05	0.0010766991548760098	0.0007845976198700649	2.9677986098118206e-07	enterobacter_cloacae
1028	2.2616288499601546e-05	0.993564496087634	2.254398025700313e-08	2.1323675026447438e-07	0.009739279690811252	0.008565661258978985	2.2755054305170568e-05	enterobacter_cloacae
1029	0.0211861463737064	0.7581737208473787	1.0988203841061705e-05	5.477188207699842e-07	0.00017540142256183648	0.005490759607740351	2.248246929898596e-06	enterobacter_cloacae
1030	0.9600160478024291	0.7654164120069937	1.2349099205055641e-06	6.0504669361329844e-06	0.00010310862006194443	0.0006056820871862978	4.733101564687364e-05	enterobacter_cloacae
1031	0.002937216897328367	0.6628292620024145	8.682538085821761e-09	1.2964115624892342e-07	0.20502010901946394	0.059654045244770006	0.0002750030572057783	enterobacter_cloacae
1032	0.4768695391008055	0.4216806875801259	4.763724815353197e-05	2.7217572694803073e-06	2.7588414318774067e-05	0.0024250560312615585	1.7618319044979698e-08	enterobacter_cloacae
1033	0.00034760461024634613	0.8618995147082307	1.978322699654501e-06	5.4898869957016025e-09	0.6544641919198034	0.00041191561941763774	6.218733581114731e-05	enterobacter_cloacae
1034	0.012816821200832277	0.24400628688673337	2.7163827721055176e-06	4.22940025740824e-07	0.001381536897660115	0.2878424842180923	1.5315338777902136e-06	enterobacter_cloacae
1035	0.8140878651123763	0.20770413109152278	1.2849996487235032e-05	3.077535384140712e-05	0.005025256034856064	0.0011963963404954257	9.771677268307611e-08	enterobacter_cloacae
1036	0.9920945745449903	0.7579417081468054	9.139714842140663e-06	2.5025061951893486e-06	2.1013849196349335e-05	9.220995784176509e-07	2.9354338503678184e-07	enterobacter_cloacae
1037	1.3966014938400641e-05	0.9932961081229852	1.2843488103484182e-07	1.340218102619993e-06	0.0024309459193138376	0.23410189485976862	4.620915902000954e-07	enterobacter_cloacae
1038	0.014191228136251139	0.03974849154013205	6.834729740334289e-06	1.9178699576114335e-08	0.0007977710231987817	0.10915351590174913	1.0035867060698811e-05	enterobacter_cloacae
1039	0.0032681307134062583	0.9384073048895902	5.96511040399185e-06	6.629210425161245e-08	0.005409238749911536	0.00209035024191063	5.415959493765329e-07	enterobacter_cloacae
1040	0.003223265023827034	0.15279330488092058	1.550171946679948e-06	2.7749271221207393e-06	0.029400376227084767	0.024839735521648493	1.0737448662614091e-05	enterobacter_cloacae
1041	6.922281570347573e-05	0.8686592210595577	1.2582352520611848e-07	1.8452637665635604e-08	0.000870078580624784	0.216035066418891	0.0009996285925189588	enterobacter_cloacae
1042	0.6616104885080802	0.1845778136904703	1.8640621419429715e-07	1.1557687363922242e-06	0.002219551291567293	0.05654113084775237	2.0413259000418263e-06	enterobacter_cloacae
1043	3.318521951011273e-05	0.9870361553087557	9.081546932846972e-07	2.939769903578197e-07	0.05097780967378981	0.045425759529749345	8.225888455370675e-05	enterobacter_cloacae
1044	0.000881925478985243	0.3799996433063089	8.128103327752185e-06	6.307014728128948e-09	0.0028227288919156495	0.05651597002920401	8.986637362812908e-07	enterobacter_cloacae
1045	0.020744712196659222	0.41675903347123255	1.5109473424681074e-05	9.702530585204925e-08	0.018247944769746928	0.0017636412264998593	1.1521540590679325e-06	enterobacter_cloacae
1046	0.0037404031055806113	0.5092449627041581	1.874855765455533e-07	5.0935997439163095e-06	0.30027045505752564	0.02010031379826617	1.632654428542263e-06	enterobacter_cloacae
1047	0.0007795113623392496	0.404690367538022	1.2787233708866751e-07	0.00010952805768117514	0.4334180856135959	0.00668482732513448	3.2295751378051953e-06	enterobacter_cloacae
1048	0.10328373857293231	0.1258240584595443	1.337754068007663e-06	8.99377745650437e-06	1.4878956141354045e-06	0.5944036560275411	2.680254921074043e-05	enterobacter_cloacae
1049	0.01820131603358318	0.6243998821392232	7.867750662566475e-07	7.804384879131852e-08	0.3417997920559995	0.008349648097916423	4.740115247409011e-06	enterobacter_cloacae
1050	0.9510663087197175	0.0373588850063773	8.545733748872608e-06	0.00010204317106375593	1.5723287980521278e-05	0.005702825404546384	4.1849127060062205e-07	enterobacter_cloacae
1051	0.0001658946526500669	0.9991274845845244	1.027854806261283e-06	2.9150371651008813e-06	0.0043214126012794995	0.0044850540372076446	6.576591160310282e-05	enterobacter_cloacae
1052	0.0029250246467911064	0.7323859238439957	6.4963790907324806e-06	1.394171514339603e-07	0.00246259016370115	0.03561437718611391	0.00025706234225322523	enterobacter_cloacae
1053	0.06564905651884803	0.18385099284352704	5.76015649113732e-05	3.905359789054268e-07	0.002029792185854703	0.006545666091695688	1.1925027000228945e-05	enterobacter_cloacae
1054	0.020393033710239178	0.8519639757523576	1.801681256943268e-05	1.6535188044931955e-05	4.7998543864191296e-05	0.052736217244801174	4.6710659533522127e-07	enterobacter_cloacae
1055	0.06563368459336044	0.08055583342155327	3.73089988120327e-07	2.9113210872591937e-07	0.0011256837423442015	0.017165691302358368	7.783167063018342e-06	enterobacter_cloacae
1056	0.02756943217772709	0.008771623207594316	1.2029272628462492e-05	2.1196474180624844e-07	0.0004274464480428948	0.07101246397059194	4.2481840873321245e-05	enterobacter_cloacae
1057	0.027771337815377117	0.094739436630766	3.2303953962834188e-06	3.2291649340886166e-08	0.0001143494143621536	0.2715735614081491	8.661189854156802e-06	enterobacter_cloacae
1058	0.9364995700598558	0.011266268588104613	6.961561996154542e-06	1.342539382582361e-05	0.00041562476272542786	0.020734914690606284	1.0768489227518093e-05	enterobacter_cloacae
1059	0.24958661136442875	0.5096360607779918	1.772871779109326e-06	1.185693662907112e-05	0.00017903365113466484	0.002394079683710258	2.040520580764328e-06	enterobacter_cloacae
1060	0.8763015001147254	0.0009559361444434985	2.159767969571478e-06	1.9616312950269747e-06	3.453923432820463e-05	0.2918031686493524	1.834064849036839e-07	enterobacter_cloacae
1061	9.621004911310544e-05	0.7357886089561196	4.525361418348683e-06	1.1016856161723204e-05	0.780217719281997	0.0008529519748415262	1.0360496172689004e-07	enterobacter_cloacae
1062	1.1773696119157863e-06	0.9986586057839087	3.168350218944329e-08	2.1926577002122078e-08	0.0008705030974785299	0.009501212303224904	0.0003492088157992841	enterobacter_cloacae
1063	0.04467158970262742	0.3020765592444249	1.089221957532558e-06	1.634428396863566e-06	0.012540732257324348	0.1048533457564653	1.0393379895626107e-06	enterobacter_cloacae
1064	0.0015000989608433936	0.03355212959253813	7.645457941533475e-09	6.366191391260652e-06	0.0012094466299794346	0.6724460376783064	2.8910363283926527e-06	enterobacter_cloacae
1065	0.0001501848898666434	0.36157229577042355	1.3763944952527969e-06	4.095494564845142e-06	5.473272301875968e-05	0.4420308804036968	9.47917192888319e-05	enterobacter_cloacae
1066	7.152000922604398e-06	0.9983523783757968	6.91018390634775e-07	1.1491358330025246e-06	0.10174869861702658	0.0011977224453705365	0.00012642454730679793	enterobacter_cloacae
1067	0.17048768400220818	0.2966971460479873	8.551322177771889e-08	2.0120754053749516e-05	2.212502429730398e-05	0.064425796765924	3.4741965272522624e-06	enterobacter_cloacae
1068	0.02436841748913162	0.4574425564316242	1.9069984437633445e-06	2.2181356231361524e-08	0.039468003001184415	0.0030733646307717997	8.339036976132071e-05	enterobacter_cloacae
1069	0.19990476186354245	0.783432803718493	1.1113070010811089e-07	2.6412722829841185e-07	0.0002817771595078851	0.16439143952136148	5.503388647383947e-05	enterobacter_cloacae
1070	0.23079907859977938	0.06159291865337531	2.8862149654081724e-06	1.9517616808486585e-07	0.0027995757684129512	0.0006848651674602153	7.133739570112724e-07	enterobacter_cloacae
1071	0.00027974486075092524	0.9088279624592536	4.412178512002741e-07	3.0790394713160053e-06	0.28735863822684043	0.012893597679403531	2.727957722383067e-06	enterobacter_cloacae
1072	0.11496664565555914	0.10830525826087835	1.579063669005746e-06	1.8398074880730116e-08	7.923890956739314e-06	0.04143962468931041	0.0009720977245466697	enterobacter_cloacae
1073	0.00024752693041917354	0.964775422615914	5.2658205348259055e-08	9.027644638284037e-08	0.12266429805080495	0.0007492395241936817	0.00033578470883089036	enterobacter_cloacae
1074	0.0499146411076858	0.17423083187129224	2.843633016134818e-07	4.857439989708345e-07	0.8256623494014802	0.0005375460345773123	1.0588831893518735e-05	enterobacter_cloacae
1075	0.8350880653741051	0.09400631548525214	1.0658230663761146e-05	1.3410005315149668e-07	0.00020689045754477458	0.001515025821210275	2.7695468409249485e-06	enterobacter_cloacae
1076	0.9492996474624817	0.09632996095401014	4.573249551890024e-06	4.563914861685979e-06	0.00012941410692378537	5.493294114700402e-05	7.505409836091351e-07	enterobacter_cloacae
1077	3.252670791833474e-05	0.917666482358285	2.861947828565888e-06	6.618624341543937e-08	0.028250301258833887	0.03696881927721982	1.0379796241177342e-06	enterobacter_cloacae
1078	0.00033055565642521655	0.9985265353898073	4.149653242162745e-06	1.297971191092445e-07	0.0021668502025121777	0.014504809370594033	6.561474945708382e-05	enterobacter_cloacae
1079	3.3248459839660986e-06	0.9971245538658216	1.182789499205191e-07	9.052327423586123e-07	0.05537298873722422	0.0010787353251179475	0.00011985028612205358	enterobacter_cloacae
1080	0.09187947907232923	0.9015483119040243	4.051559747293885e-06	5.928533328478627e-06	1.5273809747739372e-05	0.005913952542686445	2.2694850878153665e-05	enterobacter_cloacae
1081	0.31799717212039474	0.9243946779566856	9.621445071454317e-05	8.186099511249458e-06	3.350520925596843e-05	0.0007904169634018608	1.2831481508153133e-07	enterobacter_cloacae
1082	0.012151865484623011	0.49959261556096624	4.382777198031683e-06	1.9314079512153987e-08	0.0014836368132938147	0.003087727232739737	2.5528390504711454e-07	enterobacter_cloacae
1083	1.4282087177650054e-05	0.998035429832856	0.0009544888706345638	5.2417934607787154e-06	6.334104087802182e-05	0.009578662046070958	1.423683103559418e-06	enterobacter_cloacae
1084	0.48736520268348704	0.04852920981294414	6.49046244930447e-06	1.173942127366492e-05	0.00033415741368210676	0.02948028847906361	1.0902789820886091e-06	enterobacter_cloacae
1085	0.979224478133823	0.029283730660994687	8.185089595647129e-07	2.593654444386827e-06	1.520766783817179e-05	0.0009085780675889615	4.257775263493195e-06	enterobacter_cloacae
1086	0.011132928547779896	0.7014177996996985	2.2618087868756673e-06	1.1350914453806063e-07	0.054469630134891055	0.04085346494473669	0.0002461734364884095	enterobacter_cloacae
1087	9.275923695534298e-06	0.42151785791753194	2.261523707465539e-06	1.084456823428141e-05	0.0007629772892003764	0.023668889895556634	1.6483863221489153e-06	enterobacter_cloacae
1088	0.0006773685756698337	0.9621251637647734	4.645007800700962e-05	6.543131996102069e-08	1.8571382638778175e-06	0.047737601953441226	1.7357533009026608e-05	enterobacter_cloacae
1089	6.586306268524073e-06	0.7215434651684292	1.7979884687663962e-08	5.773946627756568e-08	0.002020344959147429	0.8699687416534151	3.236977160694844e-05	enterobacter_cloacae
1090	0.022761349337592204	0.13818894024202047	6.063852524733724e-06	1.908933437383503e-06	0.009002407789711786	0.0009125405359465494	2.935066295567204e-06	enterobacter_cloacae
1091	0.0993088157485442	0.8490149094493952	6.767421374289215e-08	1.7764305629496615e-06	0.024074191530571	0.00018598392378783472	1.408008667455738e-05	enterobacter_cloacae
1092	1.3765858686749916e-05	0.9886933897342755	6.503329926847582e-06	1.2204969349071423e-07	0.8802033061746912	0.004487988704726533	7.457996035170846e-07	enterobacter_cloacae
1093	8.699761514454192e-05	0.3586954404796232	5.1215985833075014e-08	2.1972518868789435e-05	0.03360703565411744	0.27284944314922654	0.0004329799890940455	enterobacter_cloacae
1094	0.22061878971269896	0.5327940218348255	4.0107361814213675e-05	2.502153753800978e-06	0.001544203511294247	0.006565228554598123	1.6562877857493086e-07	enterobacter_cloacae
1095	0.03514836009407474	0.9688557001843499	8.786628247024963e-07	3.759244791316335e-06	1.4229432241928379e-05	0.001649934338225463	8.662205137425905e-05	enterobacter_cloacae
1096	0.00049164941683918	0.2717205624162661	1.8166314470778232e-06	6.973709524162492e-06	7.135482214511442e-05	0.023032915989725986	1.5266815035923778e-07	enterobacter_cloacae
1097	2.3780841008945305e-05	0.9612852311316291	3.614944152069577e-06	1.0640535734560803e-07	0.049168694497528635	0.012873326914059138	4.727591123589039e-06	enterobacter_cloacae
1098	0.0003821971000391964	0.9934331644186234	1.463441805214363e-05	6.175780091210267e-06	3.6607774622090616e-05	0.0022846536826526547	1.2660297641879947e-08	enterobacter_cloacae
1099	0.13104032141537997	0.08347565253366321	3.497535746067927e-05	6.123812459981774e-07	7.040828181073087e-05	0.14719688646490606	6.417554852120133e-07	enterobacter_cloacae
1100	5.266086767636002e-06	0.12381640557025195	5.576231766197952e-08	1.1682893070280068e-09	0.0017785364261055714	0.9558672626724156	0.03591694925118759	enterobacter_cloacae
1101	0.0009091973418480956	0.7106896953583113	3.361023917299911e-06	5.366944095614667e-07	1.3879399606873147e-06	0.6245045363148286	0.0010014640504777707	enterobacter_cloacae
1102	0.34225323841437094	0.011419669396990005	3.0136645077774066e-05	7.334043212706752e-07	6.568753080256871e-05	0.07376499511475726	7.773216919952809e-08	enterobacter_cloacae
1103	9.737605481580666e-05	0.9997826484072525	4.568699868578409e-08	2.0233653052882785e-05	0.004101653159725632	0.00038698767898295204	9.591519638691573e-05	enterobacter_cloacae
1104	4.196910585335421e-06	0.9988860812304067	1.6998453544434275e-06	2.1864900119624788e-08	0.00043711710535108484	0.01311451030277402	4.806072741523694e-05	enterobacter_cloacae
1105	0.8844355639205431	0.008150806844493883	6.375030694292879e-06	1.8197010355674514e-05	0.0002607801289672331	0.003691650466011089	1.3930353867280325e-07	enterobacter_cloacae
1106	2.458477695505091e-05	0.9901310902755915	6.098831124159251e-05	2.070697915329676e-08	6.730241136771326e-05	0.045777641076337694	2.919920859773367e-05	enterobacter_cloacae
1107	0.11011175798870489	0.11939037515481062	0.00016866110904616483	1.266307628801018e-07	2.734289860353075e-05	0.010104656507385769	1.537542527378611e-07	enterobacter_cloacae
1108	2.7053949314759727e-06	0.9960170301116735	3.5986069390305474e-06	1.3878926519254402e-06	5.6299567753302506e-05	0.013893128955703393	1.2378310863958702e-07	enterobacter_cloacae
1109	0.0483863930188492	0.12676876745796498	1.6712792516304263e-05	3.5949316847236026e-09	6.98806293095142e-05	0.010874450736010354	0.0009883434369267151	enterobacter_cloacae
1110	0.031875890170639264	0.4856412283634017	1.4882825831660616e-05	9.865361284554524e-08	0.0010049619795284273	0.008488995785377016	2.2740951165080656e-07	enterobacter_cloacae
1111	0.36432397590511856	0.34266712725416465	2.79617932500072e-05	1.746717398641457e-06	0.0002887426379443234	0.001113339660419341	2.6963980717807933e-06	enterobacter_cloacae
1112	0.15703767475207972	0.006581378482016376	8.641086816889026e-06	3.6497215677130226e-06	0.00021384887352699893	0.40755763482116525	8.11534005258137e-06	enterobacter_cloacae
1113	0.009307588553576083	0.3176370231795148	4.849318437977823e-07	4.268839847342024e-06	0.00044846626939673556	0.5987934947155021	1.0227595035813764e-05	enterobacter_cloacae
1114	0.00041674022950237416	0.8971478224397461	4.988558792731346e-08	9.00661395787645e-09	0.06609334942294419	0.05264397940579877	0.0004562043109993197	enterobacter_cloacae
1115	0.004201984719122423	0.5129886697987813	2.881289289202831e-07	9.181085828150233e-07	0.0006167471962345077	0.008749908735099338	0.0001683361848255842	enterobacter_cloacae
1116	0.9747299842536725	0.005602352542544181	2.3162918910228547e-06	3.618895046999457e-05	6.5839931126032225e-06	0.008711341284929872	3.7121254892434813e-07	enterobacter_cloacae
1117	2.2563287926756866e-05	0.994375657452682	8.863266339546373e-06	5.044816528709804e-07	0.000632692002706659	0.08668136319210137	7.87865284068189e-06	enterobacter_cloacae
1118	0.08582105455329139	0.03753318477593459	1.6052089512402605e-05	1.0163245177191183e-07	0.0001565213873888777	0.015546688341560679	0.0001321204301824904	enterobacter_cloacae
1119	0.08509334491838133	0.5185331260930375	3.2030823283973e-05	3.3178199172133796e-07	0.00017147915778410714	0.018014862016307434	8.83635207813085e-06	enterobacter_cloacae
1120	0.47290494061978106	0.4571834352406737	3.087540807978998e-06	1.7304968779091225e-05	0.004281627182594021	0.0008359503546122725	1.2875061330262782e-06	enterobacter_cloacae
1121	0.1810565280132026	0.20046816981863547	5.888125650165515e-06	3.730657905232234e-09	0.0038050197131410755	0.03651298282523756	2.9753530078948533e-06	enterobacter_cloacae
1122	0.0855427600462641	0.156479559095382	1.807684977087712e-05	1.6179841154359984e-06	2.7943519223552337e-05	0.034271490058559555	5.6400370520692574e-08	enterobacter_cloacae
1123	1.648397861587687e-05	0.9992087431372407	5.969468958500319e-08	8.965072415815107e-08	0.0010824321147133561	0.0016081666186499822	0.0007161837974992036	enterobacter_cloacae
1124	0.01802004810504729	0.015199395406583579	4.059949959070008e-05	4.804810320723092e-07	2.2231924846843905e-05	0.06275128960427012	2.008115130153003e-07	enterobacter_cloacae
1125	0.004888695758252068	0.9899380922041381	6.264394723024061e-09	5.106509317903867e-07	0.01360419513014136	0.00027762877225677896	1.595874658915878e-05	enterobacter_cloacae
1126	0.0056002310164177446	0.511886558680193	3.908490457914174e-06	3.276769331282582e-08	0.0026512096001790712	0.10638437950517092	1.0799560099918608e-05	enterobacter_cloacae
1127	0.8540268324316548	0.03922099346669274	1.5457410113803706e-07	1.9360808909651733e-05	0.00036741732617119783	0.002866547656179445	4.298946695604837e-06	enterobacter_cloacae
1128	0.409682731020893	0.24581578026320905	1.1955532096663392e-06	2.3985584133628337e-05	2.9307647604762506e-05	0.002866872260176726	3.503075513969965e-06	enterobacter_cloacae
1129	0.5207732215255868	0.000550906476114522	3.1630609578158523e-07	5.927169201358047e-06	0.0064661412760815065	0.11838847833137636	2.242116911700124e-06	enterobacter_cloacae
1130	0.0004156496019244416	0.9975864515245093	2.007298126347086e-06	7.305100314031311e-07	1.1071333023694094e-05	0.0671041155531078	1.0866768109226754e-06	enterobacter_cloacae
1131	3.852319391510689e-06	0.9975553295517908	3.2832330590750483e-09	5.1432851703891724e-05	0.009151559381942884	0.013862884652566096	0.0001649114918439435	enterobacter_cloacae
1132	0.2895660723543265	0.01596435511696849	9.241200166805091e-06	1.1916646184637775e-05	0.00017457584297412383	0.0023329124023325006	1.2862835402512847e-07	enterobacter_cloacae
1133	0.00548783094551109	0.5531149641490651	3.0158543534436844e-06	4.5811105713204185e-09	0.00041222169430793606	0.01320140966875253	5.6197104842452195e-05	enterobacter_cloacae
1134	0.012541803441158895	0.984385036624593	1.006600306826542e-08	1.692665109857756e-05	0.09591723390184587	0.00011494585972410536	5.977021616956451e-05	enterobacter_cloacae
1135	0.3460726471528904	0.21657545667904574	5.128387790866709e-07	1.1020254421296331e-08	3.1054273803119376e-05	0.0503090333611103	6.557298499813158e-05	enterobacter_cloacae
1136	1.0051816483433228e-06	0.8642955530211952	2.8081941326080625e-05	2.912182151834635e-06	0.0006438835754462522	0.5955266218757719	3.946550908767038e-06	enterobacter_cloacae
1137	0.3778398644995161	0.5491161015033084	2.0955052610985273e-06	2.2991283411734464e-06	0.0001975471105564015	0.015564574380926207	3.2878931679763014e-06	enterobacter_cloacae
1138	1.5225697141522174e-06	0.9997801053301761	8.816254931428521e-07	2.3733312140781313e-07	0.00963593710955787	0.0018255528369131738	0.00038510408771463833	enterobacter_cloacae
1139	0.492633793250074	0.32128622604103846	6.24729768119084e-05	1.283263102477111e-06	0.00032181530747914163	0.0022382337824825584	1.6317069611616322e-07	enterobacter_cloacae
1140	0.001269756035880792	0.5713394378838956	8.284916854934036e-06	3.564718410280849e-07	0.006784181268880348	0.0015584026322877195	5.1337971027195085e-06	enterobacter_cloacae
1141	0.9803589832081818	0.04467513212291077	3.3547854366052255e-06	3.7049409589365746e-07	0.004449377432939816	0.0006368885733238832	2.7582055240063857e-05	enterobacter_cloacae
1142	0.03511046823037596	0.06899549395752984	3.877974836881242e-06	1.976840008896592e-05	0.000186733145195899	0.7701480299250648	6.118901395056008e-05	enterobacter_cloacae
1143	0.01661944742663453	0.05982732138972957	7.030951176652894e-06	2.8073263765571077e-06	5.001825222472778e-05	0.001400657764872168	4.084146117664932e-06	enterobacter_cloacae
1144	0.000641480215523003	0.9555496199333978	3.4509358040097194e-07	5.481809495512246e-07	0.06295106336991374	6.0581480878136974e-05	5.86313682102417e-06	enterobacter_cloacae
1145	0.22762363449200335	0.1901374717018578	7.088293935900786e-07	2.2651755045473084e-08	9.484161337536575e-05	0.27947522471012903	1.5638028822120651e-06	enterobacter_cloacae
1146	0.0919701872311929	0.43213003629420826	5.97042006028545e-07	2.194788118308054e-07	4.155380610164367e-05	0.023722122260206754	6.147529688044435e-07	enterobacter_cloacae
1147	1.3597980447123015e-06	0.9327935437822634	5.312517657180397e-08	1.1219924956752977e-08	0.006652553835806302	0.31910726651672494	0.00014364212296101594	enterobacter_cloacae
1148	0.0021521333594802738	0.7105405333673018	2.5762706132750422e-05	3.558518790823535e-07	0.004015904191712176	0.007209352085203803	8.649611490106603e-06	enterobacter_cloacae
1149	0.718394201524108	0.4537899051307711	8.140231729643544e-06	2.8881111199212086e-06	0.0043033270625844845	0.0008988554514973236	2.2221471766508203e-07	enterobacter_cloacae
1150	0.0004777311810869581	0.5759876710435589	7.841457893677343e-07	3.989296830011575e-08	0.016071799035557784	0.000737245668277866	3.281938277865891e-05	enterobacter_cloacae
1151	1.2112306799229798e-05	0.9942538180660497	0.000732820809547752	1.6387279645376813e-07	2.3433892303528884e-05	0.3376749731616411	8.352454629945738e-07	enterobacter_cloacae
1152	3.1627658061817693e-06	0.9997796397199673	1.3562176464934228e-05	1.8089022545770032e-05	0.004454216027530844	0.00445745056427641	5.524079818451582e-05	enterobacter_cloacae
1153	0.7985110375132173	0.0568005126170782	2.1479570544808734e-05	0.0001826052547599208	0.0002419597856212682	0.0006835636059287157	6.592777937333133e-08	enterobacter_cloacae
1154	0.003906761179108316	0.18862430418862466	4.967847872562975e-06	6.1555492695858254e-06	0.009020949566400236	0.002568214682194687	3.25885077146348e-07	enterobacter_cloacae
1155	0.5267085760289928	0.07630541859197637	2.533628542826301e-06	6.336417979331254e-07	0.0012026077840552119	0.0005902226190162597	3.6819341575219086e-06	enterobacter_cloacae
1156	0.05064535320381087	0.9572400141486163	4.56553919553986e-05	2.0505000599241246e-07	3.314203984869079e-05	0.0028401486330247227	9.848295408335361e-06	enterobacter_cloacae
1157	0.0008997993857375698	0.04333329731848947	2.404490935444986e-05	3.683055392456435e-06	0.7673727475828827	0.0032124435123241277	2.6580244746564217e-07	enterobacter_cloacae
1158	0.20562513602630192	0.05888907621888384	3.3063080888133267e-06	4.845394009989481e-05	1.5672942204122477e-05	0.07569414914381656	1.0068947649811031e-06	enterobacter_cloacae
1159	0.9500571418411468	0.0002933760643260376	2.1197191299053874e-07	5.401472894200651e-07	0.0005306960718363113	0.012841497763822833	0.0004067090512178664	enterobacter_cloacae
1160	5.5748799104051656e-05	0.9938784918110638	9.35266404407684e-07	6.839762163958832e-07	0.18624795143756787	0.00013228981883575206	1.4208037393598274e-05	enterobacter_cloacae
1161	2.9075640068355392e-05	0.20730030944681274	1.0933124171295304e-06	2.4744785832309644e-08	0.00016493510519620974	0.32122886209619445	3.4792590882041655e-05	enterobacter_cloacae
1162	2.6585678959338154e-05	0.9989027195123581	1.4526478082966307e-09	8.002759681107912e-06	0.22767175264225462	0.0022550515826902677	0.00017053038894596995	enterobacter_cloacae
1163	1.896476545925819e-05	0.9112384495221912	3.979879366819741e-08	1.6634154470200032e-06	0.0075518998846998845	0.9005744742112967	4.739749448271147e-06	enterobacter_cloacae
1164	0.00012682528448545256	0.8420658830034151	8.363925362191615e-07	1.1235500601667036e-07	0.33670625652669467	0.007935877084438868	2.571644859530933e-06	enterobacter_cloacae
1165	0.14724392346991413	0.484888380149753	1.1743198598798047e-05	6.192298075657489e-07	0.0005651178944327126	0.023316879288503803	4.099795006462239e-06	enterobacter_cloacae
1166	0.9423708228843629	0.05101100539077659	7.774087188499102e-07	1.1763948313454548e-07	0.0008524159694741885	0.0034984802387285426	4.713387954339895e-06	enterobacter_cloacae
1167	0.08098359773955548	0.1109864586665167	4.091538783309595e-06	5.467045923713025e-08	0.00022743152832897968	0.024868918441990805	2.81838671998254e-05	enterobacter_cloacae
1168	0.003547855227727589	0.1041031572027931	4.874133039614346e-06	8.664519635328369e-07	0.00011510168559223723	0.5602859686780172	3.091803009464743e-05	enterobacter_cloacae
1169	0.8964128347119055	0.08289927486617656	8.85362215582719e-06	7.154687736420036e-07	1.1133532778848594e-05	0.011286206584328615	3.2700906542211946e-06	enterobacter_cloacae
1170	0.011856052058130891	0.14859574589432953	3.5473018577697354e-06	1.254486004042853e-05	0.0058532896878100375	0.06520034003171361	2.7350004586579754e-05	enterobacter_cloacae
1171	0.04544798463782312	0.8428570601663204	7.889582435293676e-07	3.209887150792367e-07	0.0017955447611890944	0.0013562823119822765	1.9470546981969756e-06	enterobacter_cloacae
1172	0.4520938890285602	0.5402726903347804	7.446706122187965e-05	1.8483132844505617e-07	2.095240532207253e-05	0.0015576904490913284	2.3863946676735986e-07	enterobacter_cloacae
1173	0.18322454522023618	0.4997179830833592	1.3672659192090651e-08	8.149195875508105e-07	0.0056532444675500525	0.0010891286818394202	4.825839854413888e-05	enterobacter_cloacae
1174	0.9438752878639114	0.12127470736050569	1.9361146399357037e-05	2.0829751869956163e-07	0.010337416922219725	0.000329727157754379	1.3533063892303018e-05	enterobacter_cloacae
1175	0.33989590224906807	0.08119008509234889	5.863788926538289e-07	2.7582307349928814e-06	0.011273953791555687	0.04161569740007363	4.113569125494638e-06	enterobacter_cloacae
1176	0.1468009122095099	0.24359802094098695	4.738038813234145e-07	5.965266227352763e-08	7.362799865677931e-06	0.137345158620855	6.003063958633287e-05	enterobacter_cloacae
1177	0.00013254519852223137	0.9522955575107878	3.4499784373036613e-06	3.61412345189608e-06	0.00016087640267858596	0.3363437135727628	1.1900357170906849e-05	enterobacter_cloacae
1178	0.02725225976399208	0.9109504545085114	6.8141087761313775e-06	8.340515884512821e-08	2.3574386129575893e-06	0.005882737936384174	9.296323458143373e-05	enterobacter_cloacae
1179	7.365201485370219e-05	0.6534421254275482	7.290664102447964e-07	8.01266817784441e-06	0.07406028330201939	0.1282749688637255	6.522412387118303e-08	enterobacter_cloacae
1180	0.15465109262052648	0.6923402086901546	1.9230765011186376e-06	8.515634841969838e-08	0.00077108980493725	0.007266728708155324	3.5884113134249e-07	enterobacter_cloacae
1181	2.5068337992271708e-05	0.9908609045164344	8.015673584756417e-06	4.899203496531122e-06	0.9749931436309146	0.0074322213725043626	1.0878287574309575e-06	enterobacter_cloacae
1182	0.972500399946818	0.37239219411442565	4.771472854726577e-07	2.6519907985198895e-07	0.00019311067094918288	0.0007352998981385326	0.0001847711906432245	enterobacter_cloacae
1183	0.36722230547103085	0.48500057589963813	3.899599643258056e-06	1.1220074440789713e-06	0.0002276683981344806	0.001987691570583696	1.4421379598963157e-06	enterobacter_cloacae
1184	0.06019870556078429	0.29050653127293574	9.464206999342718e-06	9.411464159081636e-09	1.1312735565255501e-05	0.015465166672768224	0.00018569506198051633	enterobacter_cloacae
1185	0.0006730948385358563	0.7582866649931475	2.6834824919137126e-09	3.395364275479322e-08	0.0032042799179394237	0.08683934805394106	8.274285282905595e-05	enterobacter_cloacae
1186	0.06573248008390048	0.3736099771064204	2.4027668566255325e-05	2.997232566701827e-09	0.0004271420503383396	0.016535168456603397	4.191060903380011e-05	enterobacter_cloacae
1187	0.6879215560200562	0.010988540435322222	9.540596800096108e-06	7.09664849313041e-06	6.953712709960314e-05	0.11801807528874979	5.722101552569113e-07	enterobacter_cloacae
1188	7.68891430983285e-06	0.9890371067350395	9.059873998722714e-07	1.2544432850298332e-07	0.0016846782788492694	0.02040393350963781	0.000774783075801464	enterobacter_cloacae
1189	0.18963566159706802	0.5886351646701935	3.648987745920158e-06	1.6536008922263407e-06	0.0002162176072688042	0.001593950449289312	1.2580967651492795e-07	enterobacter_cloacae
1190	2.369908984362127e-05	0.9758026235230964	1.8179092660307553e-07	8.81410385844843e-10	0.0006044646462203072	0.0025236350051169297	0.00419622954678515	enterobacter_cloacae
1191	0.00038665606216957605	0.10043389314319609	8.458800423142934e-09	3.5449517169599413e-06	0.006270990159306139	0.632187176766847	1.7368583551073221e-06	enterobacter_cloacae
1192	1.5917586685895347e-06	0.9940120167310412	1.4760158935471246e-07	1.1281011922746525e-05	0.0007395666590026237	0.6904994659090629	1.0773437720613424e-05	enterobacter_cloacae
1193	0.014092003574187368	0.9893094220954625	3.974639366404613e-05	9.948950565820208e-08	2.832662518198279e-06	0.00035060853726147286	2.0507216535489916e-05	enterobacter_cloacae
1194	0.7659455891909523	0.011315081894553788	8.321472069008749e-07	4.746324104279206e-06	0.00017790808742349675	0.0038521756405305503	9.216846204127404e-06	enterobacter_cloacae
1195	5.7680927227323625e-05	0.8951640420346705	6.474786613263548e-07	6.144089427614709e-08	0.013177246901329582	0.020872830552495034	2.2582075803766684e-05	enterobacter_cloacae
1196	0.003020080174599567	0.39967837549532803	7.52695967886666e-09	1.4874314101756536e-06	0.0021015341719916565	0.6909183439786095	7.238094494699239e-06	enterobacter_cloacae
1197	0.00014146395312717195	0.9797309179727733	1.7305633662902502e-05	8.537814989199326e-05	0.0003307468660702326	0.16056644636837872	1.6094610617012535e-07	enterobacter_cloacae
1198	0.010603831123662175	0.032044233499387245	1.5399097387549115e-05	1.559053308603803e-05	0.15061748809406883	8.066664899739726e-05	8.87235080324674e-09	enterobacter_cloacae
1199	4.83493183131456e-05	0.5530448883175131	2.0913360995297958e-06	1.0824792079054071e-06	0.9367005941358244	0.00025409606604600253	1.6830655659183498e-05	enterobacter_cloacae
1200	0.024507148079341897	0.5913884893092558	2.5831271815386938e-05	9.056909300739893e-07	2.427441968939796e-05	0.03390176128858735	4.937122829540034e-06	enterobacter_cloacae
1201	0.9587848904713703	0.03315736288655572	4.491720982439959e-06	3.01584367116424e-07	2.4542209730144862e-05	0.004378360786866578	2.2210580314611018e-07	enterobacter_cloacae
1202	1.117217283171364e-06	0.9962700392372662	3.4799816789787656e-08	1.7429683635623678e-07	0.00010320353322006459	0.0732481359159509	7.463982870510144e-05	enterobacter_cloacae
1203	6.132285752850906e-05	0.4235643795489866	1.1649446437874118e-08	3.282807556120965e-08	0.002429773074100246	0.9501973697370591	1.7427785785523988e-05	enterobacter_cloacae
1204	0.00014421624864791922	0.904198674239871	1.4092439692444309e-05	1.4516526334361521e-06	0.24537504750122607	9.040057052051786e-05	1.6618907862141264e-07	enterobacter_cloacae
1205	0.0006350458677266473	0.9621031309734275	2.3642457713631428e-07	2.779228299555837e-06	0.002236105306330451	0.04153442632087708	0.00011607549587998629	enterobacter_cloacae
1206	1.2781372021325426e-05	0.47652609957814474	7.359349483242934e-07	2.396910334550874e-07	0.0004217490171819102	0.06678089779361869	0.001710529626417817	enterobacter_cloacae
1207	0.006468578416466161	0.9313318744399707	8.665511854154882e-07	3.488851588951344e-07	0.001214298250079647	0.0026372637146555695	2.1660549714036185e-05	enterobacter_cloacae
1208	0.6081380430666573	0.013039081798266563	4.1737772709182166e-05	7.068471587367643e-06	7.615926045555194e-06	0.03161697102497922	4.781329473392973e-07	enterobacter_cloacae
1209	5.8327261484601515e-05	0.931525205827557	3.8030741383616374e-06	4.523232356938852e-07	0.6541268625639646	0.000449969167724305	7.676710342596192e-06	enterobacter_cloacae
1210	0.006421602453622778	0.18929703528149833	6.791003059104354e-06	6.005211310020603e-07	3.7965401708960326e-05	0.675505379520729	4.120175139355953e-06	enterobacter_cloacae
1211	1.0128498704900989e-05	0.9801206450276827	1.374596876321119e-06	4.179362318542871e-07	0.3700036383557361	0.001437078485481239	7.364158530380604e-06	enterobacter_cloacae
1212	0.420684559499479	0.06785786017944416	9.133608323241986e-06	5.428609506694873e-08	0.0003246795685742516	0.30113584354643436	2.450379392076902e-05	enterobacter_cloacae
1213	0.0008435442223021155	0.7141641962700597	1.8991645909201424e-07	1.3127889105920879e-08	0.0005760117755545741	0.08614745997108522	0.0009428036686831861	enterobacter_cloacae
1214	0.010869498186439716	0.3731794946415225	5.317488238793095e-06	1.9085374180353478e-05	6.714082364357377e-05	0.22189560108447778	1.699438622363203e-05	enterobacter_cloacae
1215	0.42398908611981656	0.26884221163052463	4.3551132560195316e-06	4.405738465520272e-06	4.889377033583289e-05	0.008104790934514772	2.0274212846566657e-06	enterobacter_cloacae
1216	0.3660028946927449	0.6387184849689782	2.6194664732554794e-05	3.550263785435195e-07	1.1802015247268686e-06	0.0006729001173380562	1.0499110692584284e-06	enterobacter_cloacae
1217	0.00011608211272088183	0.18892246802041218	1.2413549081316687e-05	1.7202925002395392e-06	0.07207945543841765	0.014033063370705933	6.502664140227211e-05	enterobacter_cloacae
1218	0.9986723306227662	0.08498423185247819	5.366622613489646e-07	3.970998045743761e-06	0.00020920835627321924	3.146434275705602e-05	4.291937446564935e-07	enterobacter_cloacae
1219	0.23175045610903125	0.09642632268051572	1.1157813493543058e-05	2.6956404522045583e-07	0.0007759246269291048	0.01241688801270685	1.6261117422836065e-05	enterobacter_cloacae
1220	0.44452331774779036	0.1692215642960176	6.839649683782833e-07	3.7201015503950433e-07	5.197969086723691e-06	0.008301559520784126	1.0080610398196896e-05	enterobacter_cloacae
1221	6.460146176070673e-05	0.9990427700667713	2.3675924553677616e-09	2.3004945330063134e-07	0.0002700213517882447	0.0013536877906992204	7.541614699628468e-05	enterobacter_cloacae
1222	4.989653687885851e-06	0.9671601668713601	2.6799193776998494e-06	8.021530666876278e-07	0.7681114801580183	0.0015516007064788424	7.495732388737898e-06	enterobacter_cloacae
1223	4.3027435577789994e-08	0.9723766287000706	2.586005272426135e-08	4.537191726876045e-09	3.023056395617332e-05	0.9775564684785844	0.0006197676409548208	enterobacter_cloacae
1224	1.218762958877781e-06	0.8005872763488822	4.6304487686602046e-07	1.014382648407799e-08	2.324751003882727e-05	0.9406086526228196	1.279112977853303e-07	enterobacter_cloacae
1225	0.00020932859689469255	0.8315930868926045	3.1962063320152145e-06	3.258094341253713e-05	0.9467228282241961	0.00030521065843870177	3.992345763356414e-08	enterobacter_cloacae
1226	0.007174667065065415	0.1953241634544944	4.0277450125784594e-05	6.319923842494331e-08	0.0009540162318611625	0.02088422297482107	1.2341573653254848e-07	enterobacter_cloacae
1227	2.678551889659093e-05	0.9829384390928267	3.895675733779347e-06	3.7499943614537805e-08	0.04168265747696254	0.007989376369920882	6.29409511668674e-06	enterobacter_cloacae
1228	0.0010090446858766248	0.6925222037442429	9.222474597266823e-07	1.7335935986053633e-06	4.527899593673347e-06	0.150575253124277	6.529454991136209e-06	enterobacter_cloacae
1229	0.595874766802953	0.03352814029622674	8.378338594570528e-06	1.5477990827940326e-07	0.004956926560492362	0.0016323864136736355	8.632581665682e-06	enterobacter_cloacae
1230	0.015499688180406415	0.043327202504189144	6.199719788681146e-07	1.6618098563520126e-06	0.03640739019889584	0.3279458253414061	4.303297448516751e-07	enterobacter_cloacae
1231	0.004636737301862322	0.7771284153440667	1.1630383644328188e-05	5.2659453535430095e-06	0.003311726747092767	0.09037199430235145	6.018308248928074e-06	enterobacter_cloacae
1232	0.002101921009548351	0.4150440243698541	4.1313233039617147e-07	2.590524382801029e-06	0.0001480026417453376	0.46020940104853214	1.9842042773217037e-05	enterobacter_cloacae
1233	8.227857343001883e-05	0.9920451740642646	2.2890206441135392e-05	1.1998275954585957e-05	0.003082484194756909	0.0014788653130142233	2.042465798357769e-07	enterobacter_cloacae
1234	0.0968773154399693	0.19039184124063654	3.07863171728147e-05	1.982133652245631e-06	0.00825434795339124	0.005051244043666986	7.023216489811583e-08	enterobacter_cloacae
1235	1.3771798656012778e-05	0.9992291361230655	1.4011155972325032e-07	2.1706815877235004e-06	0.000923953952904574	0.007885829011413797	0.0003896357836311644	enterobacter_cloacae
1236	0.047094276993312575	0.05707681485239615	2.305371838733274e-05	3.5095919292464545e-06	0.0013346984244182608	0.03476337086682268	8.213858800677576e-06	enterobacter_cloacae
1237	0.02986435749871412	0.0200367214649369	1.926280490144613e-06	1.8759587093051042e-06	0.0018314873414478495	0.1582023086845072	4.23280016476691e-08	enterobacter_cloacae
1238	0.0011069584862084066	0.9746495425284809	8.570162463714039e-06	1.6140947489124694e-06	0.00014914706047748036	0.1857203765338377	1.660302822895015e-06	enterobacter_cloacae
1239	4.769207887645948e-07	0.9944050066892779	8.765903851178912e-09	9.354360637120147e-09	1.7377563149444998e-05	0.3023281655190376	0.0001679719354146938	enterobacter_cloacae
1240	0.04252134935865919	0.5533181109909535	1.869548024954813e-05	7.714484826683092e-06	0.0001667774049262954	0.00020794037667749794	6.273820918762134e-07	enterobacter_cloacae
1241	0.00926460014481525	0.29216271706960084	1.5768520144302746e-06	8.726864300617334e-09	1.1191297311410515e-06	0.030804590752610217	0.0005762029003065672	enterobacter_cloacae
1242	0.01619654584249395	0.6612951312278428	3.0904877346289275e-05	3.744175755078135e-07	0.0011576051347855284	0.04366421521949601	2.122491116652162e-06	enterobacter_cloacae
1243	0.17175598136485085	0.1849724203789355	5.559187608873877e-06	1.5708848061621213e-07	0.00010700343921730584	0.0013136960288741614	3.1458603088160568e-06	enterobacter_cloacae
1244	0.00970071909887927	0.10284448978349484	5.405687256134494e-06	3.2355837045091786e-05	0.008433696615244256	0.008432470102875051	3.2067075791636025e-05	enterobacter_cloacae
1245	0.9682611714770524	0.037734989912542954	3.0323273160090693e-06	2.2330151379385426e-07	0.04123616054067416	0.0004707234173058194	0.000159573177540543	enterobacter_cloacae
1246	5.501282320068456e-05	0.45434482555970757	8.093568292310956e-07	7.725118224946332e-07	0.5248337593011521	0.026646493412674627	0.00013973762736783137	enterobacter_cloacae
1247	0.0071098647858703	0.807666373918035	3.6670815299823274e-09	2.2951193930492153e-07	0.017340342720392463	0.16999011001381117	0.00016316542311610514	enterobacter_cloacae
1248	9.184966850898658e-05	0.6830157977447855	2.382888769520484e-06	2.5118695569981364e-08	4.691039143439543e-06	0.17628971210055153	0.0008559319297165123	enterobacter_cloacae
1249	0.011207949612128305	0.8351083010597238	2.750209997440286e-07	1.2000141567793444e-08	0.0010484931079113038	0.005361281056158971	7.385978488258063e-05	enterobacter_cloacae
1250	0.2605657195429151	0.03080766780717973	3.17181983483882e-06	3.394624505131393e-08	7.640319079661285e-05	0.0983978145672073	2.9204366213214044e-05	enterobacter_cloacae
1251	0.15290797501491982	0.4452188750251376	2.3010928757991096e-05	1.1400790435547894e-07	4.657420763410827e-06	0.04175774740369445	0.00012110133152543126	enterobacter_cloacae
1252	0.9705838487093719	0.2402684483816119	5.113260894923671e-06	3.902709863253322e-05	0.0010705504247292491	1.470943797912307e-05	3.3046882116776814e-07	enterobacter_cloacae
1253	0.13118341674043893	0.623595517818712	2.27944404806777e-05	4.440358972661782e-06	4.411940646565798e-05	0.005464910679110706	9.287462583154754e-09	enterobacter_cloacae
1254	0.01819288208722343	0.1427899209241399	1.2727273177169556e-06	3.0181583402383695e-05	0.07794953710115098	0.0005657321536593843	1.384445999284737e-07	enterobacter_cloacae
1255	0.0004015135356637044	0.09320743950245787	1.1862815151856182e-08	3.414503310358713e-09	0.0011594710391208782	0.6783654296116711	7.844819861832265e-05	enterobacter_cloacae
1256	0.02569234674557273	0.35360368974478484	0.00013645512791286526	3.3399459776249603e-07	2.809869847493452e-05	0.058386753627874294	5.710460314176227e-06	enterobacter_cloacae
1257	0.03804722759250332	0.1044298055047486	5.6046360272686314e-06	1.7138686102661459e-06	0.0017924532961368623	0.008887554387795387	7.29234282988798e-07	enterobacter_cloacae
1258	0.12934522227049067	0.6757861074145477	8.84328096011242e-06	2.203028621651459e-06	0.0003853770015610966	0.017016685718296242	5.106078247519919e-06	enterobacter_cloacae
1259	0.00011059856023209314	0.9803529328351427	7.420621117797015e-07	3.097881846993033e-08	0.006897006890193078	0.008862986364591737	0.0006356521615117667	enterobacter_cloacae
1260	0.0028017331124011967	0.8909359384542552	2.035968588729413e-05	1.1827522980253773e-07	0.0023589290297775464	0.004252976551695905	2.5826854090406806e-07	enterobacter_cloacae
1261	0.8455375749199785	0.7164292903677626	1.0765530938775998e-06	4.077028980760914e-06	0.00011411116546970754	0.0013846638207143686	7.354973202122118e-06	enterobacter_cloacae
1262	0.0010618122570050113	0.2842164549623171	2.8383705444024246e-06	1.5738427950752214e-06	0.937553817565749	7.220885666485715e-05	1.5278914453382155e-07	enterobacter_cloacae
1263	0.01358714562329731	0.5024914872311843	2.367206073013964e-06	4.541139017184657e-08	7.180812497741398e-06	0.10878740027402321	0.0016027694192423014	enterobacter_cloacae
1264	0.13221781275599984	0.11944047622720619	2.306077906577051e-05	2.2867014401260373e-05	0.00028858726891012185	0.027502325438028736	2.6855849048232e-05	enterobacter_cloacae
1265	1.6252621957288873e-05	0.9998839499833715	5.178953216083473e-07	1.8234598124323757e-06	0.0008279141076600316	0.002720961949655737	6.922873528387848e-05	enterobacter_cloacae
1266	7.655426356010351e-07	0.9967707985318723	6.6486207221073646e-06	1.2837195282462875e-06	0.16719484798453724	0.009640016623137971	7.386818724836555e-07	enterobacter_cloacae
1267	0.00022642488545537414	0.9905994256439224	6.230678915201536e-05	1.0780283489059306e-06	0.02755878186420874	7.81553857035059e-05	2.995968453460109e-07	enterobacter_cloacae
1268	0.33608117308478724	0.5099530912343464	4.128080844537959e-05	1.6271100883644826e-05	0.0005533282749462811	0.0013007424563910614	6.670426642519594e-08	enterobacter_cloacae
1269	8.451889761547283e-05	0.5345018571333007	2.2100074166028116e-06	1.0084108981245955e-07	0.0007675006049467382	0.5805295186252627	3.175602260315338e-05	enterobacter_cloacae
1270	0.8009927042682917	0.010987548695742807	1.1618686882026973e-06	9.609808537459583e-07	0.00015181918988519107	0.015256852741787666	0.0005084246450979304	enterobacter_cloacae
1271	1.5777584763206415e-05	0.9932482717388339	1.6650276882759417e-07	3.871752786412806e-06	0.17942118736110843	0.0032282560250033554	0.0001374925280985111	enterobacter_cloacae
1272	0.04346996251623317	0.6267620650731646	1.990496134521488e-06	6.153164744660531e-07	0.0007307529838189807	0.08489616870277852	1.0787541684420065e-06	enterobacter_cloacae
1273	0.0001169744734274021	0.9996792115738117	1.7838924960965364e-08	8.646440584625311e-09	0.0018080187457191193	0.00117609026971755	0.000405316410606622	enterobacter_cloacae
1274	0.15663310901859126	0.003979477133610295	8.26340242410198e-06	1.4056419905378147e-06	0.001929079147599598	0.3083386012868537	5.664845742228858e-06	enterobacter_cloacae
1275	0.7956417310475131	0.043623963903525326	3.3265201436927757e-06	2.7714766969558883e-06	0.0027755197184523577	7.417344638543186e-05	4.912441243632096e-07	enterobacter_cloacae
1276	0.09538023173380772	0.9359337903134098	3.036452744588415e-05	4.804234497059446e-06	2.4150594721352918e-05	0.00864557939882816	1.3363634204495067e-06	enterobacter_cloacae
1277	0.00013186825319551465	0.9989306038998541	1.1583904105828236e-08	6.110552124908904e-08	0.0014964647958638424	0.004548443628089829	0.0009824955953508347	enterobacter_cloacae
1278	0.9965171863466614	0.009928315667367422	3.05694685468271e-06	5.945072274565342e-07	0.01968915912015432	2.459661685586568e-05	3.0120641263393223e-06	enterobacter_cloacae
1279	0.00042669878554128115	0.5576119378924083	7.79375673634749e-06	9.760882782702032e-07	0.00011035961847271783	0.005273259002952933	3.686746505165459e-06	enterobacter_cloacae
1280	0.9348427225318167	0.11944928701135349	3.4457341663264685e-06	4.576383562989058e-07	0.005556539272755928	7.132653459971872e-05	2.725396783316615e-06	enterobacter_cloacae
1281	3.6001556057734203e-05	0.6755759177661375	8.587196596402624e-07	1.4942276883475618e-08	0.0011434893531461147	0.555167005038404	1.2026168720198177e-05	enterobacter_cloacae
1282	0.10110163091849556	0.007556780924384253	2.0570087486630395e-05	5.600815625371892e-06	0.0014317013253612738	0.14736504581216794	2.9267602703752286e-06	enterobacter_cloacae
1283	0.9774077565999197	0.41163755159452825	2.8311266797012944e-06	5.708958886241857e-07	0.0004529922648452486	1.550123051649049e-05	1.289702208190367e-06	enterobacter_cloacae
1284	0.06141055541832255	0.11724518505316905	9.337513641194659e-08	7.452727928663471e-05	4.1390338811892206e-05	0.2825630740527555	0.0002826426518548599	enterobacter_cloacae
1285	0.8444548862443311	0.3049455904166039	1.5482188347946735e-05	4.482727293220676e-06	0.0002609816916101672	0.0001553205859534365	6.775952127270246e-07	enterobacter_cloacae
1286	0.07375909813759554	0.3755561209981177	1.1557131549656283e-05	2.7046862835590436e-07	1.2065349452258596e-05	0.14635260456483457	3.4236472691318495e-06	enterobacter_cloacae
1287	0.8072992706489334	0.0039207933558863	2.282860453937318e-06	2.1594498605759155e-06	4.520035766105461e-05	0.05687356858084958	4.236121351547811e-07	enterobacter_cloacae
1288	0.016755494364282246	0.7701569971936584	1.0362460889786984e-07	1.5926639328724765e-07	0.003678318783389481	0.00556340660074886	3.351422933070299e-06	enterobacter_cloacae
1289	0.5874902723099922	0.009044824039364201	6.791459023950162e-06	3.981497446264548e-07	1.4484035496856809e-05	0.02423141922100544	5.180308908154006e-07	enterobacter_cloacae
1290	0.004820532874397609	0.6274693181230547	8.522097130951246e-06	2.4893863262598664e-07	4.639997619271677e-06	0.062272667925193294	1.6321061201856059e-06	enterobacter_cloacae
1291	0.7149598680848077	0.0819386536838605	1.32508993311505e-06	6.105747638863187e-08	5.8276883490574674e-05	0.0017917548457052337	1.499527003327118e-05	enterobacter_cloacae
1292	0.00011994666242223236	0.6184935295846837	5.1923699055682214e-05	1.0309196543686368e-05	0.0003254255055831027	0.1551309405270323	1.1543814155825188e-05	enterobacter_cloacae
1293	0.02666163272244326	0.9774250508669989	3.7255865113013263e-06	4.645738714406462e-07	0.00012948302860202736	0.007393765486176141	1.5948364460828036e-06	enterobacter_cloacae
1294	0.0062008895424712765	0.6028489016438501	1.2265048441992978e-06	7.062708409049009e-06	0.0041715876325359716	0.003149778900270789	4.331300044686865e-06	enterobacter_cloacae
1295	0.000741001538603546	0.6536974759649989	3.9422173014065895e-06	2.2297503272944783e-06	0.00031253668409109034	0.2532796162895274	0.00010468480001590696	enterobacter_cloacae
1296	0.05492764226150184	0.0949250150751018	1.897410472602831e-05	5.885980268561572e-07	0.0009804106220415883	0.07466242100092911	0.0001702153442646621	enterobacter_cloacae
1297	0.414333301687179	0.7281077952221906	1.2938682023068153e-06	2.079115534708867e-05	0.00018756778416971368	0.0032070964008960863	4.028895182977774e-06	enterobacter_cloacae
1298	0.43358378306737294	0.006245691163107328	1.4990882640627028e-06	1.2393727011022603e-08	0.0001920996709436004	0.09072854645591129	5.847941420348862e-06	enterobacter_cloacae
1299	0.019815817461713094	0.1974427438021693	1.0703277864724616e-05	5.7506487427122126e-08	6.278468406143305e-06	0.025765361302595203	1.166259600673189e-06	enterobacter_cloacae
1300	2.8688323430081244e-06	0.9969312028967778	5.475738411694273e-09	1.3221610806786384e-06	0.0036206807558947876	0.02234093603896138	6.90022905678218e-06	enterobacter_cloacae
1301	0.12237327509857765	0.11541479411810338	7.2636843714214325e-06	2.433951001031227e-05	0.0022788143311380025	6.681261864487636e-05	1.6382404811452072e-07	enterobacter_cloacae
1302	9.214878726208339e-05	0.17645664619406476	5.476815970211188e-06	1.3464650963477123e-06	0.006399195390528702	0.1858531709858634	2.026171100191972e-06	enterobacter_cloacae
1303	0.0012838563926521993	0.9155179232189018	1.8287788286199267e-06	1.9447245664149815e-06	0.49480504950767273	0.00021031772797026159	4.262560042116555e-05	enterobacter_cloacae
1304	0.03359890966582952	0.9211416174461038	4.930814418920213e-06	5.571079327413341e-07	2.8966166903377105e-06	0.030702351105064325	5.226937680135929e-06	enterobacter_cloacae
1305	7.512217246326048e-07	0.997318222521332	7.158453116939088e-07	7.593897530130945e-07	0.8617052945346033	0.00013758879149600135	2.466479688052761e-06	enterobacter_cloacae
1306	0.32129375931873844	0.8885560851329679	6.9938603439691225e-06	8.937058819884134e-07	0.0008469660728451523	0.0008356259120045518	4.9950121999655246e-05	enterobacter_cloacae
1307	0.8563540782650241	0.24111851742390378	2.5764689634498165e-05	2.9724801251145526e-07	0.005865067827124738	6.0797355881986424e-05	7.659330803335165e-06	enterobacter_cloacae
1308	4.1231716842006956e-05	0.9457894951556658	1.8440139518485887e-06	2.6746235827955244e-07	8.179893623334816e-05	0.2516764798447146	5.2739058187221945e-05	enterobacter_cloacae
1309	0.1338630507151481	0.03902156885909577	5.1556571578775735e-06	6.50380158155259e-07	0.004020363967681132	0.07020282252621293	2.449713794242743e-07	enterobacter_cloacae
1310	3.42549561673031e-07	0.9741578720340897	7.384321215555208e-07	6.916786021669872e-08	0.04335537839402736	0.35344132971818143	0.0005681335396120476	enterobacter_cloacae
1311	7.515770236322253e-05	0.7735704681330335	5.8570517055398775e-06	2.3632105115754041e-07	0.1323548669528001	0.07973054900377059	2.673919950292719e-05	enterobacter_cloacae
1312	0.9930353488161345	0.031606437899219984	1.1703444839339577e-06	1.5555562486918085e-07	1.7305330568160824e-06	0.0024780376423550977	8.284714127102698e-08	enterobacter_cloacae
1313	0.0005646270530204243	0.9840859227327869	9.956998634658432e-06	3.0018613247353455e-07	0.0036937173651478607	0.0016521544532234846	7.828350303512682e-06	enterobacter_cloacae
1314	1.5248220057802535e-05	0.9996675338696339	9.273749802329389e-06	1.1374921254344271e-05	0.015553073570996053	0.006765766592865999	0.00010234960846715433	enterobacter_cloacae
1315	0.969222923672234	0.0329932563551901	7.764759823577299e-07	4.067932791726336e-05	5.9724664828109275e-06	0.0037856263400086573	3.722185018478636e-07	enterobacter_cloacae
1316	0.6730332459936564	0.03034082777355558	1.8364067266085204e-05	2.1491366524313272e-06	0.0005712921659684945	0.0214085262201849	1.2615796057605003e-05	enterobacter_cloacae
1317	0.03617081292013461	0.5630612847937521	9.219927304560107e-06	2.0430406489821485e-07	5.2589473279493545e-05	0.052884319234986724	1.1319933105905707e-05	enterobacter_cloacae
1318	0.0011201245834502578	0.8865768782662486	9.455960139618626e-05	2.220836505391678e-06	0.002116007543534586	0.006516116292485705	5.547146898255842e-08	enterobacter_cloacae
1319	0.0010380976477428392	0.9370107596788647	1.370899355553076e-06	1.129583885523743e-06	0.0002559361333387356	0.0034079206126683384	5.866546918577099e-07	enterobacter_cloacae
1320	0.0008024621380812464	0.627935668952582	5.198708963418139e-07	7.609244198998356e-07	5.656316667394526e-07	0.02173156039099106	6.783905814947915e-05	enterobacter_cloacae
1321	0.4255175924117545	0.15712528348247176	1.3399799329839968e-07	4.367811134810806e-07	0.0007281354276652518	0.0015874907889293828	1.1802459666844284e-07	enterobacter_cloacae
1322	5.6793341515477874e-05	0.1403967778072831	9.14178684079347e-07	4.7933947698754566e-08	0.0002444826105838278	0.35598462126421515	0.00012238503357936428	enterobacter_cloacae
1323	0.0001242553652187935	0.3471627725885906	1.4626453154095217e-06	1.478098207536929e-05	0.00041569079809676985	0.04284270792230427	1.7353494911380393e-05	enterobacter_cloacae
1324	0.013663291819752343	0.5847143782084941	7.267240502225677e-05	5.677581383558337e-08	2.142045900386094e-07	0.06421570179468261	6.094027929702363e-06	enterobacter_cloacae
1325	9.151662107419181e-05	0.5076889964938828	3.6407511321647785e-06	1.517342508376983e-07	0.00035828576690113593	0.6239040325501563	2.125702610804936e-05	enterobacter_cloacae
1326	0.013099026229914771	0.601893321812948	3.2802877432205474e-05	1.0173076412352385e-06	0.004666606643276917	1.4914690138146793e-05	1.1273382284135234e-06	enterobacter_cloacae
1327	7.635164341497702e-06	0.9450865213115419	7.509219965220841e-06	1.5486443804842614e-06	0.6458193786418063	0.025526361899062495	7.661905097266722e-07	enterobacter_cloacae
1328	5.605793363130856e-06	0.06640083988414924	1.7976409243145372e-06	8.998631070424961e-09	0.011707713800471638	0.6500430571756474	0.00018439089482935432	enterobacter_cloacae
1329	0.004402524529816258	0.8605709761720284	6.267625495203737e-07	4.5024369815624335e-09	0.0001971023247611532	0.02696562447127331	5.412051474081746e-05	enterobacter_cloacae
1330	0.05683247046081917	0.32548108596402175	5.5246406950484635e-05	1.3558300215531838e-06	0.0003560806672523253	0.015126678670566059	9.822161455658e-06	enterobacter_cloacae
1331	0.0009501609270421838	0.6262044188719113	2.2265965527368027e-07	3.2107946914393904e-06	0.018074841795128315	0.036391960875234386	7.945427222470633e-06	enterobacter_cloacae
1332	0.029687821894443283	0.9631478981178887	8.674852375982564e-06	2.3274263399705035e-06	1.7533101417960208e-05	0.0016926955464004868	5.029981354579036e-06	enterobacter_cloacae
1333	0.2718449047333316	0.7097926161718832	0.0009167632001523005	3.9459519678884426e-07	3.2495866115044234e-05	0.0018176948334155327	1.1051085458463945e-06	enterobacter_cloacae
1334	0.2256118784685033	0.011042047672978946	1.3128497249996656e-06	4.9197914144832055e-06	0.0006508308049904186	0.10409381460299255	0.0005237052240621211	enterobacter_cloacae
1335	0.009867250709474003	0.9555401102249341	3.176486280333523e-06	2.1986706097406105e-07	0.08403627579949956	0.0067034973462470945	2.068870443366208e-06	enterobacter_cloacae
1336	0.0022496463730145412	0.25978407171328666	2.380466529560203e-05	6.556600821517028e-07	0.0006740369289773157	0.018867407932906866	4.5185499086997855e-08	enterobacter_cloacae
1337	0.11945223802681366	0.1710963903990748	1.4056606341542372e-07	5.828256000044042e-06	2.831064673309544e-05	0.2210157176024208	1.2135411833367642e-05	enterobacter_cloacae
1338	0.6384842781625218	0.015799567667132725	1.404503542802957e-06	1.0790913500436726e-05	0.00029571377992456245	0.01288585687062289	3.503109278909292e-06	enterobacter_cloacae
1339	0.2120449709948281	0.4591520007114394	4.9003146113468897e-08	1.9716377139302596e-07	0.23857364378422435	0.00013070377066432446	1.7868344155237455e-06	enterobacter_cloacae
1340	0.9622523986363477	0.03708020244348267	4.37411295950497e-07	1.627407982170558e-06	3.485377533918871e-05	0.001180904166609214	9.202270217116305e-07	enterobacter_cloacae
1341	0.007312872809899158	0.39831566830992854	9.460389388721365e-06	8.734657089753172e-06	6.661573989010185e-05	0.01153173390227705	4.020018433307277e-07	enterobacter_cloacae
1342	0.005846045380004217	0.83588759977567	7.99413958934151e-06	2.9648755590175647e-06	3.6538456045013535e-05	0.027394888051200134	1.3726315925914575e-06	enterobacter_cloacae
1343	1.8554871869817556e-05	0.9981084318566806	1.3045541229344477e-07	2.098527724892918e-07	0.002368787975236176	0.0367618398283732	1.8763152285796644e-06	enterobacter_cloacae
1344	0.12879665125328107	0.03273604187313614	1.8015240108999943e-05	2.666412143697343e-07	0.0028647036975622607	0.01628540051833839	0.0005214738970562673	enterobacter_cloacae
1345	0.011960003054301557	0.7339197921191778	7.922673621859829e-06	1.9565660714997705e-07	6.774507018105797e-05	0.0008337476460613041	4.9801940067825124e-05	enterobacter_cloacae
1346	0.008425965327181494	0.16411887973097922	1.718724155546204e-07	1.9967015566354856e-06	0.00016312065729316794	0.5467159495942988	1.3255741207028986e-05	enterobacter_cloacae
1347	0.0009577819627489432	0.31937010168193414	4.1954545582887064e-08	1.6847080545610644e-06	3.946565252206462e-05	0.8495867686163721	7.611014111883841e-06	enterobacter_cloacae
1348	0.022436694645393437	0.8292424568900356	6.268356006004228e-07	2.5538566303613543e-07	0.0004784200513475508	0.16927578946724758	1.3135947880249178e-05	enterobacter_cloacae
1349	1.6671426889399555e-05	0.7242422586879298	6.204174990511104e-07	6.622621236300705e-09	0.0066169875682008435	0.32853223588414615	0.0023041465674967553	enterobacter_cloacae
1350	0.005820527306906392	0.6012753329048119	3.0714277835850215e-09	1.0120464793377788e-07	0.001250967945473081	0.026485349187824567	5.654111927948075e-06	enterobacter_cloacae
1351	0.0011095060692691053	0.9162238999391902	2.8926149763850613e-06	4.635145585246035e-07	0.1518616234775196	0.0017366060082493234	1.6946652815073126e-07	enterobacter_cloacae
1352	7.241966117434364e-05	0.24723236017905095	1.7236777868924168e-07	2.2134930404387267e-08	0.0004081642872070934	0.8794903294204482	1.6858346242258308e-05	enterobacter_cloacae
1353	5.318455579882505e-05	0.07067194813767132	2.324486850051394e-07	4.521155971117494e-06	0.0021655253879720236	0.7752531169174746	0.00043031206459366627	enterobacter_cloacae
1354	0.07942137484500963	0.19531768632424326	8.786977953294366e-05	3.82336859177782e-07	3.345139340328783e-05	0.0832223968671626	1.0559782642795297e-05	enterobacter_cloacae
1355	0.2643127143879682	0.47298322231450035	6.74759881296705e-07	2.1982133451731205e-08	7.197412189139894e-06	0.002578253581844419	4.6416192795124796e-07	enterobacter_cloacae
1356	0.0002654263474119859	0.8701194764849545	9.018599657635666e-08	4.684683531647311e-08	0.033571491392830145	0.02919333353056963	0.004226467857493519	enterobacter_cloacae
1357	0.000435488973838947	0.5662400872502936	2.8899980677624897e-05	1.8805944492239776e-07	0.000878918227846684	0.013456963851896752	2.140108341676228e-07	enterobacter_cloacae
1358	0.039890022441946685	0.20824225779878947	2.5491363256774754e-07	7.572932062561113e-07	0.0601171687793164	0.07573957336734476	3.4165012998167117e-06	enterobacter_cloacae
1359	9.003343988282945e-06	0.9953744401292112	5.920344533113369e-07	0.00014579577749605421	0.0032147968894555763	0.0046090384638841405	1.6840172018706498e-05	enterobacter_cloacae
1360	0.0034577266749973618	0.9845689220478575	4.467739709186845e-06	6.586428075783836e-07	0.00042699161767782647	0.0008897800387103451	6.212031025328927e-07	enterobacter_cloacae
1361	0.19962252170679196	0.07665091186768465	6.880909165059654e-06	5.730979842136554e-08	0.0001364866604933398	0.0058396175447901575	1.2650423219387286e-06	enterobacter_cloacae
1362	0.013482187149702524	0.7561501922640727	5.013259305841879e-05	2.0206726578057916e-06	0.00016720794079186078	0.13910275301649214	2.5430569623971943e-06	enterobacter_cloacae
1363	0.3959599042218674	0.07944996173784556	0.00019237342412803713	1.492211434176241e-07	1.8968325313223146e-05	0.004455085600883693	2.252810870677071e-08	enterobacter_cloacae
1364	7.686768642547774e-07	0.9914005280857038	1.6565735037483933e-06	1.6399765179863487e-06	0.061108975342361975	0.009843480942217443	3.453718236083275e-05	enterobacter_cloacae
1365	1.6031096157390497e-05	0.2455929974333583	1.3106013512187449e-07	1.1286388058683418e-07	0.0006683930547171863	0.8740637492579624	2.6906848144539568e-05	enterobacter_cloacae
1366	0.9923000138689371	0.13530049212965822	2.035817776810423e-05	1.6663260370034107e-06	1.2752622811734866e-05	0.0001042983676142339	7.582545395961793e-08	enterobacter_cloacae
1367	5.265479305497107e-05	0.969686592032938	1.6965934081917704e-06	2.071009132102784e-07	0.06967811487662655	0.0005011173294044483	2.80452755696874e-07	enterobacter_cloacae
1368	0.0007374305766601603	0.6605669803891627	3.3640479088988845e-06	5.705182248692248e-09	0.004329014304160361	0.006399696111213348	0.00041938133925089563	enterobacter_cloacae
1369	0.00028420961380433435	0.05310967020173609	2.5864763490598582e-08	4.5509469532975644e-08	0.45346548585081353	0.22655866629953708	2.799711495018227e-05	enterobacter_cloacae
1370	0.002093072417252764	0.9995595731997927	1.0179671007382704e-07	2.8563856328049896e-05	0.08875143410486942	0.000269681997496152	1.5917384335056148e-05	enterobacter_cloacae
1371	0.20256796366362478	0.4230394596973319	1.335114624833901e-06	7.291545907814034e-08	3.330559061712398e-05	0.00853453164068723	1.5378641820283165e-06	enterobacter_cloacae
1372	0.0001553517744004971	0.9972426095672681	8.401373546362516e-09	3.9173997162572557e-07	0.0005536801995868366	0.01085426847195465	1.9308791421724275e-06	enterobacter_cloacae
1373	0.9675710551004818	0.004106743985669865	5.839393518382867e-06	2.878746769628463e-05	3.3037764513480215e-05	0.006214420183071119	2.8087755343933876e-07	enterobacter_cloacae
1374	4.6655308039057184e-06	0.8043969075017597	1.6131821280396503e-06	1.7857646811810315e-07	0.02209524479750287	0.6006729018590312	0.00012093910885181316	enterobacter_cloacae
1375	0.008624546466883735	0.5530576796500427	8.518759506016858e-08	1.0418016972583692e-06	0.9696205164717353	2.6468845548653387e-05	3.2867584719711684e-06	enterobacter_cloacae
1376	0.09809638685785213	0.5621740013045262	0.0002638046550418367	1.6289406926728627e-05	1.524593959769135e-05	0.00036993607875182404	1.3398176872069142e-08	enterobacter_cloacae
1377	0.04382925713476335	0.8068186292156563	2.3403328557661136e-05	2.3808999285125427e-06	7.8561528306738e-05	0.00044434089123076225	1.0444382397416385e-05	enterobacter_cloacae
1378	0.04593298720013157	0.012129765398333549	7.27343700852293e-06	1.1486080734895841e-07	5.431600228217684e-05	0.3193289604322726	3.660661645076291e-06	enterobacter_cloacae
1379	2.9878078659862086e-05	0.9946047894402713	5.177904258097904e-07	6.568560193730458e-08	0.0281581991215767	0.004788414405505679	0.0002672980779204148	enterobacter_cloacae
1380	7.678115530068539e-05	0.9268021445357764	7.288323985539503e-06	1.093020542487447e-06	0.6500014000445038	0.00196054683679352	2.738581961302515e-06	enterobacter_cloacae
1381	1.9881676510661416e-05	0.9998852831964657	4.263019713698847e-08	4.4275036113167286e-07	0.0004794065576107818	0.002515443453639984	6.666356705270845e-05	enterobacter_cloacae
1382	0.01306140596296759	0.18064367975353152	6.154702743128117e-06	3.1793400544937957e-06	8.75257437528323e-05	0.09714290250683157	6.853086837469411e-08	enterobacter_cloacae
1383	0.7039461999909781	0.12716475807390515	2.2560697060163154e-06	8.592377262450533e-07	9.502910973812862e-05	0.046440818500404234	4.841243609831445e-07	enterobacter_cloacae
1384	0.0114656802176972	0.047872641108774976	6.3243257245395095e-06	2.2270243467210226e-07	0.0023600589226856995	0.014364228429295824	1.2712036185542901e-08	enterobacter_cloacae
1385	0.5231022262099537	0.6837216093523569	6.580370842407843e-06	7.660533378564628e-08	1.6599597364871e-05	0.0020426162208289915	5.072459531711075e-07	enterobacter_cloacae
1386	0.0015267540046356159	0.9000591591437577	1.8553630472298543e-08	6.185663357375064e-07	0.033513112516137304	0.005339044327563877	0.0001759556633625772	enterobacter_cloacae
1387	0.002033606011888344	0.6234055864338734	0.00022236804399997242	1.6988541775076095e-07	5.164639469298157e-06	0.004948567307278875	8.591411133221219e-08	enterobacter_cloacae
1388	4.51913018781982e-06	0.9994055763405582	8.533581472084566e-07	2.7804071214838595e-06	0.0003766173455027247	0.003525460283291913	2.560019258138097e-05	enterobacter_cloacae
1389	0.988274592650052	0.012242819217240086	1.1032983215644054e-06	2.0543803384979503e-05	9.72162632894928e-05	0.0030463886292658032	3.6811337659817114e-06	enterobacter_cloacae
1390	0.0004338798636650535	0.9174049194510657	6.130277654182424e-07	6.3299203471866416e-06	0.0015860658408873923	0.0035681760908744895	3.5190592243542294e-05	enterobacter_cloacae
1391	0.5906052767157663	0.7115246933696632	8.567178771450679e-07	5.641417206854329e-06	0.00010953687089974848	0.002893658386241461	8.502224480406629e-06	enterobacter_cloacae
1392	0.0135671845579441	0.9804412769958708	3.4241453574387445e-08	1.7546648263412904e-09	4.661224136687547e-05	0.001482410922365746	0.00088239366036183	enterobacter_cloacae
1393	0.9702941797618608	0.015376260451239692	3.822137421601615e-06	1.137761113618173e-06	3.1523192985241844e-05	0.00559996842393881	1.9951847693196108e-07	enterobacter_cloacae
1394	6.702701987916519e-06	0.9987669263244089	2.609510488017374e-07	3.6482345614260925e-05	0.000304222776403907	0.19691881013918128	7.675170286959874e-06	enterobacter_cloacae
1395	0.31599431570378916	0.18243128340225545	3.206311280392481e-06	1.026024134464228e-07	0.00012458991574692405	0.0030602125072767203	8.250163509569921e-07	enterobacter_cloacae
1396	0.000941710209445155	0.11936115326829078	3.041222110341539e-08	8.107826389245732e-09	0.00031441657937399613	0.8822189217088271	1.295405660503361e-05	enterobacter_cloacae
1397	0.26203404348310017	0.12956316972444046	4.4211796544984884e-06	4.1110273297226177e-07	0.00022351676040968785	0.007281035334499186	9.136567080120061e-07	enterobacter_cloacae
1398	0.10446290851706957	0.14743095158868202	2.4415547105530195e-07	1.7475670600159177e-08	0.001803167414172634	0.21956398682392178	3.399990759923943e-05	enterobacter_cloacae
1399	0.0007687418089984792	0.934915419102467	8.540114102244199e-07	6.590700929115604e-08	5.176871239531841e-05	0.03871574908168375	0.00016525012548658437	enterobacter_cloacae
1400	0.8951631835244936	0.0059638207082193225	3.630430178299009e-07	1.659339866410326e-06	0.00043881359382910224	0.014434658642595074	0.00028492268230663877	enterobacter_cloacae
1401	2.49734142746055e-05	0.9860448590023033	4.057867781810128e-06	1.0839491194057448e-07	0.001312133667545165	0.18302845495496042	5.6563551088666156e-05	enterobacter_cloacae
1402	0.0030453534449369547	0.8289341599065356	5.11553427553974e-07	5.584437180528437e-07	0.0004509239853163906	0.06138463824132259	0.0002313928403540062	enterobacter_cloacae
1403	0.7029014283500254	0.8618117431087489	4.339641836009844e-06	1.1496421258319272e-05	0.0013085636194965233	0.0026690900389677932	1.3370021283076474e-06	enterobacter_cloacae
1404	0.7390349453651054	0.01617600266383413	7.012801189582011e-06	6.294330157916442e-05	3.3368949574532764e-05	0.027278636196101394	2.854858542018308e-07	enterobacter_cloacae
1405	0.8561184344819697	0.056909455794020035	2.4065551869748128e-06	7.730393575579605e-08	0.0012408272174655132	0.0014356297801059814	1.1936262873357299e-05	enterobacter_cloacae
1406	0.6709500587163374	0.7049734714592961	6.349543158938702e-08	2.7447591640211954e-07	1.6160102100888885e-05	0.0008333630635399631	4.459536829982058e-07	enterobacter_cloacae
1407	0.014895991461442744	0.8175386670080838	1.4486532943884305e-08	2.596913285135283e-05	0.009279373126555763	0.00091038225294622	5.808018241356254e-05	enterobacter_cloacae
1408	0.6748599999937401	0.22065240414657825	2.9220434906884452e-06	4.199790501957057e-06	3.4637676337656264e-05	0.10824227003124819	3.134647107969054e-07	enterobacter_cloacae
1409	0.2824187106138395	0.13322579543976676	2.371885798633875e-05	1.1490080346286433e-05	4.878291172970255e-06	0.011254486785464307	5.1771574710551434e-08	enterobacter_cloacae
1410	0.03308455177802364	0.7212974778155699	2.5631083299996725e-05	2.3508355093820938e-08	6.933353438078394e-06	0.010568218759848137	5.334614424556497e-06	enterobacter_cloacae
1411	0.9793525582993321	0.1117812437362344	6.838705687980994e-06	1.885079456648929e-07	0.00011423408267929928	0.000836345733255911	1.6405368171553902e-05	enterobacter_cloacae
1412	0.018311894032732267	0.5124350203210188	2.5409389958777334e-07	6.41081776668067e-08	0.0027837911387389625	0.01913542295264008	3.147788630668212e-06	enterobacter_cloacae
1413	0.3683370118439274	0.21626823990401986	6.3634098881169975e-06	1.8094111587288606e-07	0.00024188616102283536	0.02278517989976382	1.2510072236349482e-07	enterobacter_cloacae
1414	0.8724283710909021	0.60615170506613	5.049810019614046e-07	3.106911871567166e-05	8.709180275330028e-06	5.5393016290263914e-05	1.2309526368692441e-06	enterobacter_cloacae
1415	0.17890769558711503	0.14720465927329165	6.204504842695897e-06	9.316952588048744e-08	5.7075265999040675e-06	0.050981063584788225	3.847949166308894e-05	enterobacter_cloacae
1416	0.48605341756435766	0.07496826943404221	2.6671489732112152e-06	1.3844043189201378e-06	3.086615927925243e-05	0.046235200219835765	3.252530006828881e-06	enterobacter_cloacae
1417	0.7355279039188287	0.08741016460549364	1.9203294091407235e-05	3.951941953539139e-09	7.931925681283576e-05	0.00045291233083087737	0.0001777060222585496	enterobacter_cloacae
1418	0.010016135875451446	0.9258942256756949	1.3893023565325014e-05	6.603623713373754e-07	0.000492974115157455	0.00025710656404929273	4.2066154812322075e-06	enterobacter_cloacae
1419	0.9906591101055496	0.029071554249974894	3.338008921227811e-07	4.5990151247631533e-07	0.002544887620439484	1.835517053431543e-05	5.799016914937193e-07	enterobacter_cloacae
1420	0.009825351182714005	0.11052539693050335	2.6709197637969195e-07	1.4076934800436008e-06	6.040453190407535e-06	0.12209896856515952	0.0002925831992852729	enterobacter_cloacae
1421	0.12567903002451797	0.12304328509457085	4.054947484687631e-05	3.2547421248331784e-07	6.478508802570336e-06	0.216143602283995	1.6385211305249143e-05	enterobacter_cloacae
1422	2.703228798047699e-05	0.8367211921928158	4.8554724328580515e-06	1.4703326876990954e-05	2.1886972174103745e-05	0.7903533874762222	2.001896475054614e-07	enterobacter_cloacae
1423	0.0770981244374278	0.9397259309945347	9.922709163655057e-06	2.0148882421953112e-07	5.612369269471431e-06	0.0017010500287593898	1.2228477814855306e-05	enterobacter_cloacae
1424	0.03081217040316718	0.09216691261322182	1.2377796875745844e-05	1.292946499054414e-05	0.0029156948228393374	0.0010069853892297068	2.424512834507281e-07	enterobacter_cloacae
1425	0.022309196587864885	0.6576521141892289	2.9766647843105248e-05	4.171371543351066e-08	3.531882476443668e-05	0.048528682625694736	1.8716026449094784e-05	enterobacter_cloacae
1426	0.025666795750723444	0.2962963058243376	1.5459874574344375e-08	1.5137553439281727e-05	0.007066239698460283	0.03608137903698687	0.0001277379129412339	enterobacter_cloacae
1427	2.1096145847310092e-05	0.9533832815972682	9.257688020381153e-06	1.5488669566260074e-06	0.2649585989376582	0.00316348045966327	2.610150138596389e-07	enterobacter_cloacae
1428	0.0005271667064773311	0.7739995648313911	2.2677536122182922e-06	3.100181613183176e-07	0.0018902513746460322	0.02038265675245821	4.327003043026076e-06	enterobacter_cloacae
1429	0.0015955497212963403	0.695052730555894	1.959881407274046e-06	1.8424412854174396e-07	0.002993115757399543	0.05658627273968513	6.906823625777553e-07	enterobacter_cloacae
1430	0.15473188864205992	0.6435095595261872	1.794746742101003e-05	1.9944808093522063e-06	2.2835394489473315e-05	0.013481308969851119	8.823951996551185e-07	enterobacter_cloacae
1431	0.0005008632420329287	0.7579810452349576	4.6375753418192026e-08	8.905111316423556e-06	0.0070556216313304426	0.7847453381672107	4.152701888092844e-07	enterobacter_cloacae
1432	3.980881507367831e-08	0.943059027787242	1.7466550286767943e-08	5.674982274100795e-09	7.757133602053352e-05	0.9813688272438966	0.00019795519342971223	enterobacter_cloacae
1433	0.0038665031728126035	0.1001144948252688	3.0139558959295514e-06	7.459552744311301e-07	0.0006190184124071514	0.007536645860635471	1.2089611880780458e-06	enterobacter_cloacae
1434	0.0023569247969423396	0.18866235553247318	2.8378542114168404e-05	3.3942380106948174e-06	1.4714120946669826e-05	0.057513992508978144	1.88709894128509e-05	enterobacter_cloacae
1435	0.004691751420445196	0.8598681822677643	3.44203552940448e-06	7.796482428102266e-07	0.0017576719483888257	0.10397358934610533	1.1302638655185134e-06	enterobacter_cloacae
1436	0.10946103927586769	0.5712254810158203	1.400913175420984e-06	2.1658560029648123e-07	0.0002508105143182461	0.06125157993794384	1.3818030743000735e-06	enterobacter_cloacae
1437	0.9459979003999901	0.012834007112981738	6.093122819252473e-07	4.05194380247588e-06	9.3302370229941e-05	0.0005915909996654759	5.188233866162556e-06	enterobacter_cloacae
1438	0.9794391342986912	0.7258533800929436	5.637726051045004e-05	8.584006644544015e-06	0.00012462948787539014	1.218672724983142e-05	6.569263117885888e-08	enterobacter_cloacae
1439	0.0005265155560249587	0.8915794384917787	2.2537262068634043e-07	3.631261956246583e-06	0.0011888359768795964	0.3376388311919291	4.092391333732712e-05	enterobacter_cloacae
1440	0.5529105311578834	0.018933576968642542	1.9956572527460055e-05	1.7858070342329548e-06	0.00017196062757905754	0.005699498539760285	1.874208716954416e-06	enterobacter_cloacae
1441	0.01854814850809187	0.20143157810914752	4.512432798830132e-06	3.404829708178178e-08	6.087390370294551e-06	0.1312464520856247	0.00017889836186966735	enterobacter_cloacae
1442	0.02247265334983404	0.42590891775659195	3.382042346628247e-07	9.41883360500762e-09	0.004154789372006439	0.019313526710306467	5.040923781339802e-06	enterobacter_cloacae
1443	0.0007742150410083124	0.8009203547652695	5.2615741640171546e-06	2.423394639519667e-07	0.16119660047736484	0.012465493273500362	6.313718684822295e-07	enterobacter_cloacae
1444	0.00044105129064050404	0.2524564367527598	2.854058046211539e-07	3.4959544073066604e-05	0.0006287887126581108	0.7248388128368373	0.0003632682222453026	enterobacter_cloacae
1445	0.04232565578120836	0.48236159371352144	5.4022767863808635e-05	3.579131297091e-08	0.00014954502437367184	0.18324442044386738	1.1879631074330928e-05	enterobacter_cloacae
1446	0.00015381455874523373	0.9990274154827655	5.615129480274613e-08	5.987104753463938e-06	0.02464654397730716	0.002768254445783636	2.305459225375219e-05	enterobacter_cloacae
1447	0.30482559956743976	0.8712197764564185	5.268839624018594e-06	5.138466644852871e-07	6.686641390281792e-05	0.0003105892843092739	2.3697124516577237e-07	enterobacter_cloacae
1448	0.10398158281798882	0.6708566935677525	3.6556209069440322e-06	5.919759512897484e-06	0.00033105470437494764	0.0042964667820068365	4.973133871594146e-07	enterobacter_cloacae
1449	0.34045858045320926	0.9135434046802049	1.0866700725468382e-05	4.4485944555757693e-08	0.00015402457477644923	0.0010502699124040084	4.0646207622498855e-06	enterobacter_cloacae
1450	0.015045775546744253	0.40168984108337247	9.796315138604422e-06	0.000181503720749889	0.0002520049828607595	0.07375876084161215	2.487771801696187e-06	enterobacter_cloacae
1451	0.01706578462627545	0.8539059168731963	2.1284086723396904e-07	1.145310771132844e-07	0.04933201952530102	0.003096755753173792	0.00014548454203463775	enterobacter_cloacae
1452	0.028509088611306334	0.7932933644449629	1.0958442442654897e-06	3.3764305867238507e-09	0.0002287173990245331	0.0071223926362769035	1.4067006871854928e-05	enterobacter_cloacae
1453	0.0003546324677672538	0.24124451228836255	6.065908783054333e-07	2.763809276085418e-06	0.05361533885406437	0.09398476462431164	0.00012587065197855026	enterobacter_cloacae
1454	0.00030376657254831363	0.9567936087882806	5.614656588323666e-06	1.8626619453866073e-07	0.0419185350010315	0.007301999828015035	8.050806321485621e-06	enterobacter_cloacae
1455	0.019391028371374654	0.9711485953930848	1.8514367018194085e-05	1.4867494204887158e-07	1.5974635616460296e-07	0.011493160788433321	1.8441373052203646e-05	enterobacter_cloacae
1456	0.01565473817773627	0.9266646703155073	9.006498992040423e-06	1.1621631295869117e-07	0.0004895365153618819	0.0054901859624704435	1.4115257203080492e-05	enterobacter_cloacae
1457	0.3497806676522605	0.005453060430091132	3.202022357805802e-05	1.9909792157687885e-06	3.0191002838164057e-05	0.024666926436914552	1.3152030505138506e-06	enterobacter_cloacae
1458	0.11010779233282204	0.8665065827981432	1.862916354361605e-05	5.840509596593731e-06	0.00047904435921827733	0.0022342413526265327	4.0616090003931325e-07	enterobacter_cloacae
1459	6.704886447693852e-05	0.9469203784911749	2.0494117326363704e-06	1.5256805972643552e-07	0.738089426898722	0.00020123650743627598	2.7166563747913888e-05	enterobacter_cloacae
1460	0.026965025804426803	0.8150119370518046	6.479637193493902e-06	8.48855245197743e-07	0.0001558766001085928	0.011911511500959471	0.00010463412597759474	enterobacter_cloacae
1461	0.12752642057944924	0.13001570913453006	3.668725866123517e-06	1.1147201277462832e-05	3.238360691347611e-05	0.14278289317569326	2.7227722469734737e-06	enterobacter_cloacae
1462	0.25513269409837286	0.05510060999805717	1.2151964265752277e-05	1.1079050416308459e-07	0.0031209699617495	0.0015347630871458732	6.273583684912976e-07	enterobacter_cloacae
1463	0.00017094699224430118	0.9879709088766836	4.222472819180587e-08	1.24925935425601e-06	0.0230409568022903	0.01185029849774474	2.9057189103910855e-05	enterobacter_cloacae
1464	0.002291639373581324	0.2619078063203947	1.4400298050291998e-06	3.619607200683873e-05	6.210146263395771e-06	0.4401785471262794	1.3149132058828358e-05	enterobacter_cloacae
1465	0.004738426794423938	0.8338981351494633	2.679791570949318e-07	9.541858232901433e-07	0.00036187107701900716	0.02380218642904895	1.987413644845993e-05	enterobacter_cloacae
1466	1.7329718151125965e-05	0.19624254141852507	2.2868475647016943e-07	2.1502870732116597e-07	0.00017465717493177118	0.4583267448608277	0.0005705051756253997	enterobacter_cloacae
1467	0.04874777759427901	0.1987932187126099	6.999529930011034e-06	3.1587669623900006e-06	3.3313136848483864e-05	0.022756102938462072	4.943882690621812e-06	enterobacter_cloacae
1468	0.006581007362323456	0.7677480666209116	1.2710509223088124e-06	6.842710526029971e-08	2.6981931946393756e-05	0.05789097931321897	7.488062532535553e-06	enterobacter_cloacae
1469	0.6109671000993455	0.41097182587981823	1.0505754144792293e-05	6.011192280302817e-07	0.0021122136981795285	0.001260616275584107	8.387188408563737e-06	enterobacter_cloacae
1470	0.6579187091071758	0.41804106943966296	2.5550074953913282e-05	8.644614048296057e-07	4.4575621319161863e-05	0.06012939030403994	5.6574832827013346e-06	enterobacter_cloacae
1471	1.366185931610739e-06	0.8898740766092943	9.956053756182827e-08	8.998686886840056e-10	0.0002787553272951316	0.5515219581122932	0.0035574827206255382	enterobacter_cloacae
1472	0.17098191408187105	0.022747514897983354	4.229026078786882e-06	3.7594806493306624e-06	0.002126575658440663	0.01029358856953292	4.031599093486091e-07	enterobacter_cloacae
1473	0.1719110221855421	0.09519929265708904	1.4420073291806722e-05	7.399120694082882e-08	0.0017737940115747544	0.001649833467668729	2.851080508875415e-06	enterobacter_cloacae
1474	0.28406296766497885	0.9622176946514966	8.061727303521744e-06	2.4639522365904345e-06	4.0644564775067715e-05	0.0007728776878142066	2.0376551747422862e-05	enterobacter_cloacae
1475	0.00015630368493996442	0.5025252034283327	1.3315942415687406e-07	2.9926696092842343e-07	0.002910447155290053	0.6329093874046324	1.3760462137137505e-05	enterobacter_cloacae
1476	5.528838583828141e-07	0.1926587678284797	2.9114645796555404e-09	1.6095305288341654e-09	0.000188252705569501	0.9407179955638867	0.0008674001819312662	enterobacter_cloacae
1477	0.015247714257682156	0.779614201274418	5.143166443785158e-08	3.738384389385108e-06	0.004124079045533129	0.08952343489122441	2.3678024974724518e-06	enterobacter_cloacae
1478	0.9506335711640452	0.0007393278015644408	1.8522337718532722e-06	3.0881857327259753e-06	3.124020080849182e-05	0.020902561089082027	3.7503612827053156e-07	enterobacter_cloacae
1479	0.9038794368009888	0.03307660589473323	4.252211941133559e-07	8.685903798501653e-08	0.02717077047637094	0.00018629834793058004	0.0002582703173291357	enterobacter_cloacae
1480	0.282851940179299	0.7942233949948527	2.8157583458682357e-06	1.3121658502089938e-05	3.7676912177166866e-05	0.0051468326417743165	2.1923545909457917e-06	enterobacter_cloacae
1481	0.005116741381877953	0.5865575135681503	6.980629370978161e-07	3.005755182597514e-08	0.022076389118655036	0.05312661861873216	4.526408989682623e-06	enterobacter_cloacae
1482	0.5913833999724337	0.13193316868427904	2.3233127917000424e-06	4.38131120064429e-06	0.21610885739690644	0.00034326941851522415	9.785629468858121e-06	enterobacter_cloacae
1483	0.006656530792646923	0.9418166880311796	6.282013691825164e-06	3.689807859168945e-08	1.5798221413938812e-06	0.047780595386290155	0.0003313042722865888	enterobacter_cloacae
1484	0.5372331167293687	0.07625274163301189	1.4646304694902398e-05	5.255025523049173e-07	1.6332136825201938e-05	0.012758965983204125	2.6695411431318154e-05	enterobacter_cloacae
1485	8.136902668588482e-07	0.8282933889537459	6.485446056241227e-09	3.3597650432857977e-09	4.035798566968832e-05	0.9541629737681022	5.81101591920452e-05	enterobacter_cloacae
1486	0.018001911218770972	0.45466160474488154	3.711281957818771e-07	3.132708684009654e-06	0.007372792819159701	0.00952647732766047	2.7765383738200945e-06	enterobacter_cloacae
1487	0.019324118941455783	0.8215825360930907	0.00020798073263753527	1.098282531087839e-06	2.240522146605364e-07	0.0037205348741983424	7.075444606270871e-07	enterobacter_cloacae
1488	0.2858906569882888	0.7033392942901063	1.4240393843222964e-06	1.1907566012789465e-06	2.8952830965757016e-05	0.002374977823443485	8.047699707094842e-05	enterobacter_cloacae
1489	0.5200134794807226	0.10821289178796446	2.0548110017369967e-05	5.151112390311805e-06	0.013999603050435813	0.0011794087539528809	8.236290738334859e-07	enterobacter_cloacae
1490	0.8400378360032112	0.03164814207212461	1.0691994750722188e-06	1.683505093714465e-06	0.0024390930165388612	0.0016475161814558446	5.365054039569776e-05	enterobacter_cloacae
1491	7.052369907657243e-05	0.992106898365729	4.075442665258898e-06	3.128070259671545e-07	6.851085903893606e-05	0.013084278566027273	9.368231183033938e-06	enterobacter_cloacae
1492	0.007574407331716534	0.6170693839315264	2.3613079431717125e-06	1.655764213307127e-07	0.042674841364777547	0.05127093645279934	2.14693467730262e-06	enterobacter_cloacae
1493	0.0004953972590280594	0.8889097106680744	6.85451307552106e-07	6.56371467703129e-08	7.040311085402124e-05	0.09652356474071729	0.0013220678291727174	enterobacter_cloacae
1494	0.005760327819534657	0.6107367152037859	1.675782253375991e-08	1.9109405647684415e-07	0.004381171540197164	0.05829282224089731	1.0054280383744047e-05	enterobacter_cloacae
1495	0.029103745614023523	0.9902584512541615	5.188230865115599e-08	8.943911432700424e-08	0.054958912463942265	0.00015631253307922015	6.812163891617682e-05	enterobacter_cloacae
1496	0.09962069909810699	0.18823080614511445	2.2223060326587024e-07	1.4774563327976569e-06	0.00042594768413396707	0.2069330116941468	1.1520681968993514e-06	enterobacter_cloacae
1497	0.0009957056397320624	0.8471197212734112	8.241843227997175e-06	1.822796053744688e-07	0.2194252109290279	0.005879224161018698	1.3843611229891414e-05	enterobacter_cloacae
1498	0.02884958571744721	0.043276724140811504	1.504005035702872e-05	4.653177322387028e-06	0.0003214860489272144	0.6112011022157774	1.5128191089411613e-05	enterobacter_cloacae
1499	0.003576154846437705	0.8208797810360733	2.4091021838835804e-05	8.738281429355404e-07	0.010360137402940327	0.0008377096245957575	5.700656352781185e-07	enterobacter_cloacae
1500	0.25915020605120626	0.6692296848875214	1.156238443072917e-06	1.0519081847284135e-07	0.00025430127675916356	0.00044546373143908465	4.5459698610677906e-05	enterobacter_cloacae
1501	0.4043576221459159	0.18777360132087562	1.9779444948374733e-06	2.8911328945946407e-06	0.0026563199196476574	0.0003366662091802965	6.461275729369176e-07	enterobacter_cloacae
1502	0.0002048931228952243	0.6350616611613171	5.483254452239332e-07	2.9546427257136063e-07	1.8021892875527006e-05	0.014677121668719676	0.00012625865124302966	enterobacter_cloacae
1503	0.00010751930006359631	0.9839323163990514	3.93411530930969e-06	4.973736232041585e-07	6.104160495124542e-05	0.23344329564442448	1.0563662623315556e-06	enterobacter_cloacae
1504	6.414027021871974e-07	0.9846844967973374	3.08255584775232e-06	4.5330429282205804e-07	0.00023708676556152754	0.3536279022819473	4.1480286308957834e-05	enterobacter_cloacae
1505	1.0359255885940887e-05	0.7243051374760763	7.249512251443853e-07	3.3584823222786113e-06	0.9865205831428728	0.0002869763530630528	4.483456498013441e-06	enterobacter_cloacae
1506	4.757299465746182e-05	0.9983999416976851	4.594028972017544e-08	6.554516228709778e-08	0.0010713471073215536	0.00702157907044321	1.1837134785417535e-05	enterobacter_cloacae
1507	3.112688322624058e-05	0.7333468675270465	3.9990053542528514e-07	1.879277608352101e-07	9.590479487918843e-06	0.6796106413637052	0.00010857658391741911	enterobacter_cloacae
1508	0.0660106935145786	0.11254002430475776	1.5509576607398347e-05	8.998649467685998e-07	0.012522118210056781	0.009531486060407336	1.0644252840536618e-06	enterobacter_cloacae
1509	0.00757565411445391	0.2984687400645367	1.3515460240739671e-05	3.374013695229797e-05	0.0002615496704968194	0.0019647920894219906	1.0820160827996372e-07	enterobacter_cloacae
1510	0.8670156632661019	0.0839898970007214	9.421339400259689e-06	7.338281354916612e-08	0.0044066689796390494	0.00036643387754231946	1.3751664390897134e-05	enterobacter_cloacae
1511	0.10486504422341753	0.6748823088876928	2.7811989089201654e-06	6.11158486554763e-07	9.5604578731362e-06	0.0038390646190935907	4.163485969976672e-06	enterobacter_cloacae
1512	2.692969466959962e-05	0.9995832883701268	4.423718676869024e-08	2.7133779890221115e-08	0.0024048423395235637	0.000790945025807682	0.00010648386653448016	enterobacter_cloacae
1513	0.9352792318017839	0.6423357804642122	1.459641592941753e-06	1.2197927478672778e-05	0.00022962257014173056	0.000158497322234022	3.9060838835242834e-07	enterobacter_cloacae
1514	7.759056990336423e-05	0.9875710130837734	8.00089340106812e-09	1.0960416713765854e-07	0.0010495242118994284	0.03462803455016941	0.000174016784775321	enterobacter_cloacae
1515	0.6887888525877897	0.0985964484782102	5.590224090121701e-07	2.8261302875197794e-06	0.0006822847569496393	0.0009038615641658736	2.279698204215693e-06	enterobacter_cloacae
1516	0.00013855013233952842	0.781818454757371	4.241507192200633e-06	3.759060835053058e-09	0.013159257613296978	0.03476306856400986	0.00026701412119338046	enterobacter_cloacae
1517	0.27675049110880345	0.0021261255714289974	7.13235554591271e-07	8.314304123389446e-06	0.02626471642961546	0.023446610691832608	2.588286390404367e-06	enterobacter_cloacae
1518	0.002613979841991898	0.7206211097091011	1.172753773191306e-05	1.9153420582538715e-07	3.793313500071569e-05	0.11142305089040218	3.223550060000731e-05	enterobacter_cloacae
1519	6.776044283071525e-06	0.9935031867851084	1.4915238623022547e-07	1.6532920924598686e-06	0.21697629297275645	0.12071568393987811	4.9787144435823087e-05	enterobacter_cloacae
1520	0.1761267099060709	0.020748261140361	3.039506823178227e-06	4.774381986077175e-06	0.00042612018190344174	0.3769762827183747	8.286050626423767e-06	enterobacter_cloacae
1521	1.7406367602976483e-05	0.9668482492165227	9.07407772794201e-06	9.377111976720615e-08	0.05623811838836056	0.005245128757124817	0.0001411626323772945	enterobacter_cloacae
1522	0.24008328538985546	0.003053577615987727	1.4423129569171661e-06	1.323047184417627e-07	0.0002931417045429705	0.23907160465113297	7.807398934677685e-06	enterobacter_cloacae
1523	0.0013994168101014262	0.7588754429977975	1.1447963666896041e-05	4.708985283350551e-07	0.0039019521599295602	0.08221785376620162	4.929285773217715e-07	enterobacter_cloacae
1524	0.004038777845896744	0.21565155441604061	1.801076085473714e-05	3.386419566394509e-07	4.6848409088511285e-06	0.10681806694493366	6.943439757778183e-06	enterobacter_cloacae
1525	1.517317434922122e-05	0.7691724386655573	3.5509694139644704e-08	7.793745007073834e-08	0.040898025237460174	0.6202347465092813	0.00025854425799724866	enterobacter_cloacae
1526	0.8314755911474286	0.3617983647047399	9.27059766383566e-08	2.594583341157407e-06	0.00011708847405895133	0.0012438298976435447	1.2372006091848943e-06	enterobacter_cloacae
1527	0.26826156002167856	0.14407001072748932	2.661207203174387e-06	6.243593184991344e-07	0.0016529037540843302	0.0004883028116536734	2.2564587234103778e-05	enterobacter_cloacae
1528	0.990109030059975	0.5625836905415653	7.536519646077838e-06	5.84351573412312e-06	0.0004430248466469169	3.666383939227534e-06	1.7088152323049086e-06	enterobacter_cloacae
1529	0.29463157028953807	0.02048148095185883	3.454344567598268e-05	9.247974259890505e-06	1.9776234323416788e-05	0.12695908903697795	2.822917713477167e-07	enterobacter_cloacae
1530	0.059049089847742105	0.6466039713460175	3.0100801544788637e-07	9.898418846502372e-08	0.0003583199673834737	0.35551153791180845	1.0871508463404972e-05	enterobacter_cloacae
1531	0.004917425840173968	0.3004002071083212	1.1204593201435391e-07	6.559377555712441e-06	3.4495501308273686e-07	0.33328573671833467	0.00019585109258403425	enterobacter_cloacae
1532	0.05755438148877179	0.4734822121125492	1.3324955191782376e-06	2.2890249972005977e-07	0.06216715492378542	0.02859169767924467	2.6866062593590328e-05	enterobacter_cloacae
1533	0.48376467209509333	0.005755086898196023	1.7198121661314522e-06	1.8183428154765854e-06	0.00020127982567858503	0.11747161321836683	8.474584945174184e-07	enterobacter_cloacae
1534	0.00011746500285857084	0.9639285150700858	7.3424011712928315e-06	2.923439684595372e-07	0.5318747709967292	0.004777203929960582	2.1878520160128182e-05	enterobacter_cloacae
1535	0.29058401943941625	0.4608204749311649	8.818215134536815e-06	2.5336575550709205e-07	6.737559243307625e-05	0.011411488893467716	1.522436931075924e-07	enterobacter_cloacae
1536	2.098671777614118e-06	0.9995307908011333	7.614542919765607e-08	2.778065970813044e-08	1.7385837964686244e-05	0.0012990187398578155	2.4450372810298327e-05	enterobacter_cloacae
1537	1.952242559122046e-06	0.6814136304950622	4.15136228578565e-08	6.825565672768808e-08	0.0007244895121461735	0.5127741610887621	8.028820087856026e-05	enterobacter_cloacae
1538	0.1458932115846982	0.4302449699492536	4.071374223880952e-09	9.956541509237538e-07	0.00026563051184694367	0.018681407470552948	1.0779185335046482e-05	enterobacter_cloacae
1539	0.9821035036218322	0.0513386315632589	3.083430516203503e-05	1.8538317250718247e-07	0.002934925780963007	6.366464141805735e-05	4.602261716989468e-07	enterobacter_cloacae
1540	0.24629925921591841	0.29601262368500647	3.7407888894149115e-06	3.295705842625997e-07	2.13639425280827e-05	0.005481518251470644	1.8213074260503633e-05	enterobacter_cloacae
1541	5.729432989521563e-07	0.8925208833458135	6.38273277963637e-05	1.427462718999294e-06	0.019649804117207882	0.3349812100262271	4.755537428772732e-06	enterobacter_cloacae
1542	0.2592356782350814	0.3899698585910212	3.3190607111854507e-06	1.4714476494650481e-06	4.7768252353608076e-05	0.006867536797272765	1.1804518278525618e-06	enterobacter_cloacae
1543	0.0001273563506981281	0.04745837530919502	1.6581705483535906e-08	3.824992782400735e-05	0.27524034117043467	0.5404193931604486	4.4136758394781524e-05	enterobacter_cloacae
1544	0.0007870816320156191	0.4731580201046765	5.633144735832367e-06	3.3321570632390106e-07	0.01044525341717549	0.05281963737411519	4.360826026807092e-06	enterobacter_cloacae
1545	0.8009955789131182	0.36293910207495683	6.088862927449825e-07	1.8303131267344014e-08	8.807434939709601e-06	0.006082952854660293	0.0017387625810783677	enterobacter_cloacae
1546	0.0019461221925200754	0.6849977134203212	1.1377100839475501e-06	8.276973545837824e-08	0.08861583261487732	0.0014502578131581675	1.133422580139444e-05	enterobacter_cloacae
1547	0.010416213412846922	0.6736987830823045	7.763849060501265e-09	2.4803402143817615e-09	0.11728818897994532	0.013968509598196163	0.00657143598026066	enterobacter_cloacae
1548	9.491997381849884e-05	0.5411104954838728	9.701323957355368e-09	1.785357663667942e-05	0.0006168249406044895	0.5427703097932632	1.022154308002727e-05	enterobacter_cloacae
1549	0.9270558808213434	0.4746551399917396	1.6845158167817336e-05	4.5747407193321604e-07	0.0004502321954581466	5.3517495407624594e-05	1.7715950150223978e-06	enterobacter_cloacae
1550	0.8295582286313414	0.06801755961538206	2.486238860485916e-07	1.602278068284059e-07	0.000299580942001371	0.0044475383755928485	2.938460160223112e-05	enterobacter_cloacae
1551	0.040054559036416935	0.30817343112435447	1.0488073200630404e-05	8.035007684805373e-07	1.1763098329003093e-05	0.0645121928999553	8.70814967543824e-08	enterobacter_cloacae
1552	5.63708859928948e-07	0.9920074276232879	1.5673496700075715e-08	1.0046433959014803e-06	0.0009931965756903092	0.6452443056837217	0.00013891779618499197	enterobacter_cloacae
1553	0.00013344326871968348	0.9297842045311748	5.435029899916928e-06	2.276864510401154e-06	0.14636517220077752	0.03518472206405189	5.06503293894217e-07	enterobacter_cloacae
1554	4.3787184313246005e-06	0.9727108759314191	6.937096181779924e-06	4.40985904179674e-07	0.04925958229821943	0.14431095643400035	3.2231113759173612e-06	enterobacter_cloacae
1555	1.488536789410599e-06	0.9982221164970533	2.548812113404526e-08	8.331238565814368e-06	0.012731088088693823	0.1290173887234143	2.228108284712814e-05	enterobacter_cloacae
1556	0.03700615506044711	0.03873847647714825	2.203902594397466e-06	8.85793477497158e-09	4.3449176582296626e-05	0.015035731304304094	2.1786987724593834e-06	enterobacter_cloacae
1557	0.9965399647309282	0.8862625697359049	1.3608260703439033e-06	1.4643456482193357e-05	0.0017775189832437875	6.347721178491315e-06	1.485924695623854e-06	enterobacter_cloacae
1558	0.0003767727507702982	0.8464409338794666	1.637622252720521e-05	5.886262517781384e-06	0.010869165577269125	0.03303664622664893	1.3797651291408264e-06	enterobacter_cloacae
1559	0.7943167284642891	0.204500310386805	8.638015848178273e-07	2.0587911359500307e-06	0.016367176571134606	2.678042101507803e-05	1.634033134290998e-06	enterobacter_cloacae
1560	3.314463084835099e-07	0.9975248719985225	9.500445001814997e-08	4.052599699561948e-07	0.002310225588797147	0.5615893264054126	9.10985767121778e-05	enterobacter_cloacae
1561	0.3583194619734756	0.21430848501311084	4.177655964357517e-07	5.60083306283632e-08	0.008835873048397754	0.020188908820541706	4.654996219120331e-06	enterobacter_cloacae
1562	0.0020916031601426544	0.9161187658431883	4.3939104195876496e-05	1.989825919161332e-06	0.00018037081956225653	0.017119366022458525	2.0521852543891225e-07	enterobacter_cloacae
1563	0.04593583321389347	0.3025002878890593	4.5255953533046165e-08	7.122937030066046e-06	0.002995590750114018	0.036298490690225615	6.263262460623772e-05	enterobacter_cloacae
1564	0.016417837467698055	0.09121709860688093	2.7030514286551482e-06	1.6913885062492746e-06	0.4398959439221482	0.03517676641322521	9.85426042026003e-07	enterobacter_cloacae
1565	0.0001248230641392232	0.9427626002251795	1.7102928071087355e-06	4.368805127595568e-07	0.7011607326415907	7.483949629132717e-05	3.694895629930628e-07	enterobacter_cloacae
1566	0.03582937812870854	0.268733329579611	8.461166274222627e-07	1.8297077370002315e-06	0.05397734645484899	0.07651868456486824	1.6158289678829683e-06	enterobacter_cloacae
1567	0.13199163441054845	0.026023265979731338	1.7067923335636724e-06	1.1503163951339003e-06	0.009870648659131273	0.026250778421612303	1.252107899305882e-07	enterobacter_cloacae
1568	0.00863475969344656	0.509582727789468	2.369052289496955e-07	1.9915928766622964e-06	0.017131154432071912	0.06714129205420709	2.9249259040328468e-05	enterobacter_cloacae
1569	0.9845804017466158	0.09606984992259714	3.822429015147849e-07	9.312486516253378e-07	0.009338707838687595	0.00016468794050537104	4.992573498438081e-06	enterobacter_cloacae
1570	7.823161658765236e-06	0.4460572257860849	2.186839901688739e-05	3.97672719122923e-06	0.004493796151272369	0.22497452440211943	5.9191601240140746e-05	enterobacter_cloacae
1571	7.844779506181331e-07	0.9948305050783309	1.0582271382712488e-08	2.9472528645852937e-07	0.0024145900252552695	0.017898658939850858	2.874125044713505e-05	enterobacter_cloacae
1572	0.6823786072156416	0.02268608090003069	1.5254971196660502e-06	1.6976357233286025e-07	0.0012321759482511686	0.06346351205854579	4.9488761250829515e-06	enterobacter_cloacae
1573	0.06531693559104362	0.14522192759183533	2.1541055983246152e-06	1.8219923375354944e-06	0.035362686346625954	0.06358840613926747	5.979222946097633e-06	enterobacter_cloacae
1574	5.897709144510968e-05	0.9786319751367896	8.95228292313675e-06	2.1498576088083548e-07	0.44071462552567026	0.00045810613116846434	3.3608739278473265e-05	enterobacter_cloacae
1575	0.00037703438957253335	0.7564777242260304	7.365648760997604e-07	1.0863628371935811e-08	0.00710195741755062	0.0010059003274745528	0.00037625486222040816	enterobacter_cloacae
1576	0.7096590360844026	0.6285461694015579	1.628750613222083e-06	3.5617617281740886e-06	0.0007967639317485477	0.000783801511924729	3.47395475158628e-05	enterobacter_cloacae
1577	2.631248383484849e-06	0.9971547809458278	9.66277781681279e-08	5.9837076969112075e-06	0.0009644195389804869	0.6798442748527113	3.993624772713998e-05	enterobacter_cloacae
1578	0.8831281546099398	0.13573505179161385	6.766747082311553e-07	3.596181666575831e-07	0.0013207583626546108	0.006555148868256183	0.00014338770722660424	enterobacter_cloacae
1579	0.00797850917559471	0.1674837731908241	8.723774214171383e-07	2.2146655716937665e-06	0.10082628766539421	0.00019782253404765568	1.730808897128424e-06	enterobacter_cloacae
1580	0.9247570466446877	0.05177261721667675	0.00023568039781892292	2.6185247456076782e-06	5.041060920570466e-06	0.001152363849845143	1.6340577424398905e-08	enterobacter_cloacae
1581	0.03127453093204794	0.6843162677297037	1.4848264190204682e-05	1.3100633713766756e-07	5.381224540608112e-06	0.007679980737573989	1.3996359854158522e-05	enterobacter_cloacae
1582	4.074008555194068e-06	0.9969442509648517	2.129935824308203e-08	1.3301545977330614e-07	0.0005871709016694467	0.0437439736157749	4.764121911518885e-05	enterobacter_cloacae
1583	0.978090332213389	0.11053605300322718	3.0297943307865935e-06	1.1576342985008553e-06	0.0022689137229930188	3.980531885838637e-05	3.713158791047598e-06	enterobacter_cloacae
1584	0.03411747672852521	0.42489260099518417	5.881594102101968e-07	7.23885159806256e-07	0.0005207700564617686	0.1038944988129683	9.52772602211625e-07	enterobacter_cloacae
1585	0.5376604937598755	0.6973942252448391	1.1282058008250858e-05	4.0486239239572024e-06	0.16072959823677704	0.003553398272839705	4.798291442825583e-07	enterobacter_cloacae
1586	0.14226593709357657	0.5897139391345187	6.670943506031302e-09	1.778596455763625e-05	0.08488021935905465	0.003523348426723495	4.3489611949786956e-05	enterobacter_cloacae
1587	0.4087960470663866	0.3994232927677185	8.285643751420558e-06	1.4711072370822434e-07	4.2933908926839606e-05	0.007624054992068168	1.675211530828502e-05	enterobacter_cloacae
1588	4.3885758711584374e-05	0.992024341352703	1.6055950988249632e-06	1.4820550291952011e-05	0.7510633428286776	0.00010410145804001234	2.5949401449064018e-06	enterobacter_cloacae
1589	4.3566976132881207e-07	0.9966788204693107	4.570739318782988e-06	2.2608008768633086e-07	0.00024768068038771553	0.08436962246442953	0.00013191595964208699	enterobacter_cloacae
1590	0.12052648127856322	0.055368615795411476	1.6568680690189152e-06	4.427839709437094e-07	0.0004787804204659092	0.013929845330431264	0.0005800642433172963	enterobacter_cloacae
1591	5.445222213972426e-06	0.9983302569639093	4.6557934426730804e-06	6.879683201533577e-06	0.00434371907140072	0.01686370984330118	1.4880706304783993e-06	enterobacter_cloacae
1592	0.030707276471438612	0.9489792607024442	2.490651076659283e-06	8.005470707773552e-08	1.4082359184191894e-05	0.0004754802889168472	1.456483809223601e-06	enterobacter_cloacae
1593	0.0005642072883490802	0.6249003701713803	3.577993329684843e-07	1.548909408851902e-08	0.0008304876585959784	0.4322999937156147	4.399862512181896e-05	enterobacter_cloacae
1594	0.001790687789814918	0.5032292752567004	1.8313254830401199e-06	3.1924030052472272e-06	0.01098461955377393	0.007443522294821493	9.97818102251256e-08	enterobacter_cloacae
1595	0.04803325334480143	0.15499363370332234	2.246380178137696e-05	1.116653940948434e-05	0.0030344192894789217	0.005332123850988958	4.6889902500764207e-07	enterobacter_cloacae
1596	0.008771453431299609	0.8271349390417522	9.271966506966915e-08	3.93850456797001e-06	0.07100274463166285	0.0043525812099303495	7.916907238765043e-05	enterobacter_cloacae
1597	0.30315803448637996	0.16167485236234347	1.6536174875046636e-05	9.742603915010564e-06	5.2847748636216594e-05	0.0196503683644836	1.9599885804595286e-07	enterobacter_cloacae
1598	6.164160700909914e-05	0.38068206397277016	1.0989762421469138e-06	5.4307189896628665e-06	0.11494279647575868	0.09276637003238584	2.3694743505895517e-06	enterobacter_cloacae
1599	0.12377962608283659	0.006225299743404018	6.60505276857013e-06	1.5081157845146823e-06	0.0007977126915683439	0.09920584288604596	1.440892814581585e-06	enterobacter_cloacae
1600	0.06201894895800143	0.7139122035095692	2.603467344930683e-06	2.430309883502418e-07	0.06818788071443414	0.00028536580727086554	2.6870715820709086e-07	enterobacter_cloacae
1601	0.02118483338136443	0.3353692958558686	3.202312353451136e-06	3.057624203370688e-05	0.0008665563274844573	0.009763614558732873	6.840595086685029e-06	enterobacter_cloacae
1602	0.0006655196665774656	0.43529116720272787	7.051805908646204e-08	1.263486137484467e-06	0.07355063213523472	0.0049493382089708686	0.0003853686630207512	enterobacter_cloacae
1603	0.00021411531519998386	0.8833632446145261	3.228150866126926e-07	1.6030371483172314e-07	0.0001619604362582219	0.7729252906409436	6.609116674496727e-05	enterobacter_cloacae
1604	2.7103668291058405e-05	0.45371026745566545	2.2196933168169523e-06	1.156015686959966e-08	0.00030262064930631284	0.8013243075857105	0.0013973625989232826	enterobacter_cloacae
1605	0.025884922926890798	0.12404761395242048	4.428092286431063e-06	1.2166842152721392e-08	4.402030505332716e-06	0.11684565107016125	0.00047383442481040323	enterobacter_cloacae
1606	0.008660929981948002	0.107106271871981	4.684155464699496e-06	5.066300273646839e-08	0.00014425391059703235	0.11808605001559548	4.971711456564485e-05	enterobacter_cloacae
1607	0.14520665116449696	0.6346103058991055	4.6929477248147994e-06	2.3791842148306506e-06	5.1930799753318304e-06	0.010698388246820081	7.523672276407025e-06	enterobacter_cloacae
1608	0.32546711372178966	0.05325258638754633	0.00011604625927202317	1.9589949153001364e-07	9.752363378100124e-05	0.145458983099722	8.272854603954147e-05	enterobacter_cloacae
1609	3.7363473505565635e-06	0.9993394068468496	2.3534436093445588e-07	6.24081902565106e-08	0.012362067785525004	0.003165005704559819	0.00019781439029880213	enterobacter_cloacae
1610	0.003538014154626002	0.6935316079555522	5.847272889809972e-05	1.2309189968900368e-06	1.5460487911759344e-06	0.12192351951178171	3.090966605058664e-06	enterobacter_cloacae
1611	0.9449245938931298	0.043123049448156994	9.79061060317634e-06	4.104029537395044e-06	0.0010568235295230041	6.213867681154575e-05	9.608044810676797e-07	enterobacter_cloacae
1612	0.00017179170541391442	0.9171723633538995	3.217443763036369e-08	6.1101742399531246e-09	0.001074008141002514	0.11780145244261031	0.013070518078950403	enterobacter_cloacae
1613	0.026635363610674635	0.264839891447591	8.024284134310286e-07	1.501500526249219e-06	0.010869524621358958	0.0003389242561611586	3.6737789752720284e-06	enterobacter_cloacae
1614	0.893529591880096	0.06086156049845685	5.0416342956309524e-05	7.450152808758339e-08	0.0014083971275770347	0.00027853413423586335	5.914819832806631e-06	enterobacter_cloacae
1615	4.5052079741643837e-07	0.9969071848531105	3.549018020888931e-08	2.2739561736234224e-07	0.0006797122949422607	0.5543828720512021	0.00012093934067423607	enterobacter_cloacae
1616	3.655064330793828e-05	0.9901396619441957	4.213851636949604e-09	2.7156160593029155e-07	0.0023960827006008645	0.015744599014415134	2.482182010229313e-06	enterobacter_cloacae
1617	0.006417757268498105	0.8046734856938881	9.605959589502992e-05	4.248927012700924e-07	5.418452059795832e-06	0.01455757111972605	1.0620406570410031e-06	enterobacter_cloacae
1618	5.697204376416047e-05	0.9835112921257965	5.799342972166473e-08	9.291444981639163e-08	0.001066496764573951	0.04430322075310281	2.5627565538617494e-06	enterobacter_cloacae
1619	0.010319535970171434	0.8060329369170689	1.180531294046734e-05	1.1690789358188217e-05	9.304401209506299e-05	0.028303298151859852	2.274128388033536e-07	enterobacter_cloacae
1620	0.7884856564324324	0.07583809537434993	2.1121609876682945e-06	8.323852328656149e-08	0.0010494574905419427	0.00042488673725215773	8.969290299960907e-05	enterobacter_cloacae
1621	0.13121305844874395	0.024231738812102607	3.150722108787647e-06	1.8909538460764437e-09	0.006806765536973688	0.12475150382356029	1.0881747018554372e-05	enterobacter_cloacae
1622	0.25117915956128295	0.2581115467075949	1.1660868360639155e-06	4.203861497977024e-07	0.0066882152060029915	0.00033963754634106354	1.7013487387473119e-06	enterobacter_cloacae
1623	0.8192776429562383	0.06502937114344716	1.2496635090146344e-05	7.643075721562885e-09	0.00018824870542046883	0.0016096646311777741	5.461722886576499e-05	enterobacter_cloacae
1624	0.47113887890133704	0.009268875509439212	1.617411605993347e-06	5.367181539475758e-08	0.00034236752567575666	0.008649196402200842	0.0003961255335275954	enterobacter_cloacae
1625	0.00016586740261074725	0.991650608040248	1.437117884625988e-07	6.106814019634231e-08	6.143740459860298e-06	0.10506577130748812	6.59790850639884e-05	enterobacter_cloacae
1626	0.3845163839186333	0.0045052490348890355	0.00010443245859552678	1.3881212113535696e-06	0.006249614645726971	0.1251268966755098	9.216449518770078e-06	enterobacter_cloacae
1627	5.697322276969967e-05	0.9702044079563344	5.362887175613611e-06	1.0827446302032065e-08	0.049524584052136215	0.0037425805083351558	1.6791720207582824e-06	enterobacter_cloacae
1628	2.868447943947818e-05	0.9974365762090024	4.086213884511635e-07	2.2866747445444248e-07	2.996047455978087e-06	0.08666695147512911	1.829148309401504e-05	enterobacter_cloacae
1629	0.0021936953203144224	0.49555249354017955	4.2291289227022996e-07	3.686846406852474e-08	0.00012641358980527992	0.10129825305629427	2.6070737707465887e-06	enterobacter_cloacae
1630	0.423564129395344	0.003148097171058553	1.6474467535087009e-06	3.1975623279685296e-07	1.9351704245808108e-05	0.4185149517123772	5.05229764557295e-07	enterobacter_cloacae
1631	0.019727990487142983	0.39602870376331417	4.742052323484839e-06	3.898912698712379e-07	0.00040136657173243506	0.16746654752003218	7.648090478992385e-06	enterobacter_cloacae
1632	0.01215406465441821	0.4466575576829038	0.00031077032172487784	2.536983291941353e-06	4.113264126458345e-05	0.3777721317607266	2.067110075210986e-07	enterobacter_cloacae
1633	4.99202417281063e-05	0.5600470989110661	5.957581513157806e-09	2.7458049873046964e-09	5.576611243839408e-05	0.7069653118738406	0.0003082459530128114	enterobacter_cloacae
1634	2.069998042490582e-06	0.9915894783653377	2.6524083856096494e-05	6.864731757647166e-06	0.00079042771520184	0.4866140415974638	2.2980327284181412e-05	enterobacter_cloacae
1635	0.0007547567026555944	0.9950029280562402	8.38031384594264e-08	1.6248684358024606e-05	0.836103358298054	0.005340840318619448	2.750036938802248e-05	enterobacter_cloacae
1636	0.9917223882962978	0.2343752861868291	6.911046759370255e-05	5.425457602742575e-06	1.5738317973881455e-05	1.3585716808654311e-05	2.342718282995244e-07	enterobacter_cloacae
1637	0.0040338376536388715	0.3401885258553645	4.413491649885806e-06	1.9717704563115847e-07	0.07297115567642488	0.07982737951663355	7.386679046435914e-06	enterobacter_cloacae
1638	0.06982675764577433	0.8605135517366292	6.3283606787668275e-06	8.303627617754338e-08	0.0009306687582084883	0.000948726088395838	8.785628693157805e-08	enterobacter_cloacae
1639	0.01949661324327722	0.9792820590370639	3.3291417636395544e-06	7.746197400260226e-07	0.00011166359529313479	0.0022179256190487757	4.37180682319646e-05	enterobacter_cloacae
1640	7.813267216030674e-07	0.9870575393759214	1.450538297769297e-07	3.6377655505785124e-06	0.00012452122885842247	0.7492082329426921	8.566163545557436e-06	enterobacter_cloacae
1641	1.248917763507286e-05	0.9836231749714771	1.7698589686472692e-05	5.564989827679245e-07	0.01118769428574813	0.07085267966630687	7.73600169433518e-08	enterobacter_cloacae
1642	0.00031004804314791335	0.8858540849352426	1.7675115278829433e-06	8.651866993486246e-09	0.027736126032002626	0.00021924319892217727	0.00014847867566088278	enterobacter_cloacae
1643	4.179668284732503e-05	0.9980090329990451	5.618397761001598e-08	2.5623179538403492e-06	0.0157220914461635	0.0626096970127506	5.007669888961468e-05	enterobacter_cloacae
1644	0.00014372736535808736	0.998409864766557	2.0196512209984605e-08	1.495429000293119e-08	0.0017476451323271323	0.006463667449168908	4.4665253780552955e-05	enterobacter_cloacae
1645	4.716523708521124e-05	0.8953575876664427	8.941499377778105e-07	2.4282761861601243e-06	0.9565683568662475	0.0001250698220701525	1.1682704343152234e-05	enterobacter_cloacae
1646	3.261277714836792e-05	0.9988279799521529	6.8750264512068355e-09	3.1221527057141774e-08	5.651010442514899e-05	0.04821239755186616	0.00011983865638355592	enterobacter_cloacae
1647	0.0023020844759170664	0.29764648018578826	8.629145964004457e-06	8.427742152840859e-07	0.0033432815552046882	0.006821581679233657	2.576888645970633e-06	enterobacter_cloacae
1648	0.0010510406313912599	0.8090408614293907	1.2131128665607747e-06	2.592421396641586e-08	0.0070079878509557835	0.03144540230164204	0.00019646778580408925	enterobacter_cloacae
1649	0.2135696215333105	0.34470365347132825	1.4706722144182924e-06	6.169505882037073e-06	5.459119511095177e-05	0.023831764099217567	4.5486146349055505e-06	enterobacter_cloacae
1650	0.0006713179621535098	0.08335135015950261	1.3109547641232103e-06	4.835242838490513e-06	0.784210614293932	0.011276103053055089	5.8653507290983765e-08	enterobacter_cloacae
1651	0.00937115052839208	0.8529072014460136	1.0010436136745482e-05	3.099635511634346e-06	0.00021221562584814257	0.031745819425146315	5.054241948545497e-06	enterobacter_cloacae
1652	3.145002198799853e-06	0.9924953390464815	4.308915587945958e-07	3.7587518233627988e-06	0.002551274451071415	0.028293528313965206	3.946307353004272e-06	enterobacter_cloacae
1653	0.005645573052345387	0.9118611658448001	3.842690211729561e-08	9.600937914180092e-07	0.053793985127091874	8.349206040418174e-05	3.4397403097705446e-05	enterobacter_cloacae
1654	0.16574336637679457	0.17564948787447524	1.1630947042905693e-05	3.775060172534165e-07	9.365513623676988e-05	0.06250327115328605	2.015838349371458e-05	enterobacter_cloacae
1655	0.45853481784963196	0.37900368337196016	9.380092459016844e-07	8.092302028982361e-06	0.0013667555682999372	0.0017219037054808496	1.409409790851174e-07	enterobacter_cloacae
1656	0.005158845678460687	0.2637625373439913	1.6662334536801525e-07	8.07623751738596e-07	0.3607196943985921	0.0003202542786132746	1.0245208894072527e-05	enterobacter_cloacae
1657	0.02672105177516671	0.7396178208083344	4.434837302915481e-08	1.739300082496711e-07	0.16761491449933874	0.03161653162269141	0.0005926430802403991	enterobacter_cloacae
1658	0.5415588959827946	0.043591855958642414	6.6870854974620015e-06	3.586436959273589e-07	0.0001187099517013509	0.003592753696584565	1.4313845912921479e-06	enterobacter_cloacae
1659	0.3480762005028141	0.2449720018899312	4.647615251170955e-07	3.804922136790509e-07	0.03051311230300104	0.009897620049868834	6.45536308876739e-05	enterobacter_cloacae
1660	3.725310132634752e-05	0.7178715795598479	4.2936685612457024e-07	3.396134820752651e-07	0.013507960744135296	0.8887483560305798	1.1850790346875794e-05	enterobacter_cloacae
1661	0.024580385264823704	0.1743026402870933	2.0134805033897799e-07	7.266932747964631e-06	1.582806870665778e-06	0.031721576579207	8.855007932301003e-05	enterobacter_cloacae
1662	0.00824058528275921	0.928455909656251	6.062242732563203e-07	2.3550182307316756e-08	0.00046070557871646066	0.0006437587523099381	2.4911422031897037e-06	enterobacter_cloacae
1663	2.4728532998308576e-05	0.990999876850056	1.2632162067510047e-08	2.532912974528065e-06	0.000101659055016041	0.09696362797285116	1.1266927422764318e-06	enterobacter_cloacae
1664	0.0008864190126680473	0.9032094396787993	1.0552656998338816e-06	1.2953265015961757e-06	2.0275977013409207e-05	0.29539824890780597	8.280184176316988e-07	enterobacter_cloacae
1665	0.048227627021567146	0.9461246143174593	2.7490838217521387e-06	2.6204853076790776e-06	1.2888835631072918e-06	0.0016256092616533156	2.560427170184145e-07	enterobacter_cloacae
1666	0.5422807880539572	0.010861211985423168	1.4630609811225825e-05	4.796581902883208e-07	0.00039728472877195286	0.046377161652485344	1.3670539721447513e-06	enterobacter_cloacae
1667	0.946378024006128	0.09638634891100296	4.289500656925329e-06	2.7904971328040946e-08	7.717981307921558e-05	2.1177542295394043e-05	3.970962025581966e-05	enterobacter_cloacae
1668	0.8382384116370605	0.02979275099062984	2.1156935970630445e-06	1.296218643449201e-06	0.0004795278631647823	0.004066291827761583	2.212630813215916e-06	enterobacter_cloacae
1669	0.9601883666350236	0.0053507209014794985	6.066307293285136e-07	2.3812028629186324e-05	0.0003032659338927272	0.002950434668147451	1.830372259855354e-07	enterobacter_cloacae
1670	0.002271995149033513	0.9933144380222744	3.4107484999318333e-06	7.159809018865227e-07	0.0032699680689109475	0.01844390392946828	2.9553277887108367e-07	enterobacter_cloacae
1671	0.038338914209727945	0.4259428249346006	7.518575479268513e-06	4.085863937507376e-07	0.003909944269804149	0.002524397560264981	1.69642600022303e-07	enterobacter_cloacae
1672	0.66234444916549	0.5786759670127213	3.512453735986835e-05	1.7265166487406782e-05	0.00020448319076424916	0.0009766812076928077	1.352472668023731e-06	enterobacter_cloacae
1673	0.5419793922247766	0.034692630080534144	1.3998209018328568e-06	7.016817247635778e-05	0.00022852233002822262	0.0008158074576689155	4.904114753248036e-07	enterobacter_cloacae
1674	0.9188637387002904	0.018830605581877446	3.7978111119680435e-06	1.6714518813484286e-05	0.0001363239821922913	0.1799386881909847	1.2736812182619297e-06	enterobacter_cloacae
1675	0.00016948278097349645	0.9965768731699357	1.7113534454106011e-09	1.4263050254201192e-06	0.003771001188068264	0.01738826796439553	1.706952251541944e-05	enterobacter_cloacae
1676	0.06621686733377959	0.12287224354516699	8.296080037643138e-07	2.7090234738672517e-08	0.013294945618367533	0.018865268962105056	1.7858093538436007e-05	enterobacter_cloacae
1677	1.5851848421255747e-05	0.8635328733823388	8.79171428959641e-06	7.748404597869323e-08	0.5537952307632408	0.0002538703661163887	3.845107088352626e-06	enterobacter_cloacae
1678	0.9741704305762476	0.042388332902825815	2.794291615610387e-07	1.2672400993474741e-07	0.008484605922138502	3.857097629239424e-05	4.645302546813064e-05	enterobacter_cloacae
1679	0.5133500066258582	0.010979583053160014	6.922949416173318e-07	5.169174362617257e-06	0.011459267282978742	0.01872869813441206	2.9675073408948324e-08	enterobacter_cloacae
1680	1.9480796475526574e-05	0.8655128796453102	0.00010201918827508382	2.1669230530818284e-07	0.002967729468602122	0.004274601193797213	2.4207178149936584e-07	enterobacter_cloacae
1681	0.08508311404404295	0.7647290432606233	2.1539222171590383e-06	7.573746509819057e-06	5.474398663854215e-05	0.0037896060288740143	5.163056288686055e-06	enterobacter_cloacae
1682	0.0007772219307866999	0.9959962755477524	7.2772548552678e-08	2.078585075827881e-08	0.00595927532092318	0.008112802537175815	0.00011067818856707053	enterobacter_cloacae
1683	1.0711870890449565e-05	0.996855662453703	6.85779339904941e-08	2.3378174673905065e-07	0.00010462811369170811	0.028246116022350335	7.465053845385816e-06	enterobacter_cloacae
1684	0.00022745090287039477	0.9293114497161322	5.316629879762766e-07	3.975590136756971e-07	0.5708307846157478	0.016123875884651914	5.768378808898057e-07	enterobacter_cloacae
1685	0.8766094813331782	0.2311492947757244	4.072519476277328e-06	1.1248357981951624e-06	0.004604916848135606	0.0018791469287235776	2.514541516411058e-05	enterobacter_cloacae
1686	0.4528462597882601	0.36737955539790906	8.248848019825988e-06	8.034067041196534e-07	7.808531689639824e-06	0.033502924714016974	9.263847176003304e-07	enterobacter_cloacae
1687	0.2957554290856549	0.04989090783358568	1.586528254861876e-06	1.39649699301123e-05	6.947502964048266e-05	0.0031756404834184866	1.4932287802206203e-06	enterobacter_cloacae
1688	0.15066298585231339	0.052714425211014895	8.227818090833754e-06	7.498946922626167e-07	0.0034261922776761622	0.01108534276037486	6.046562947223254e-06	enterobacter_cloacae
1689	0.014188835039040459	0.9715484733465873	1.1287556105014731e-05	4.776985205488725e-07	7.20445976986862e-08	0.034136500700588795	1.0742405774654354e-06	enterobacter_cloacae
1690	0.0002837737059322421	0.721593240646067	1.271721981066425e-05	7.952969799997677e-06	0.018918456173378513	0.06298961505357326	1.2072724443615918e-05	enterobacter_cloacae
1691	0.7388509986955744	0.21935780428061785	0.0005055320227166444	1.4709229575179896e-07	1.9060898549206862e-06	0.003414204387080137	1.759291919496302e-08	enterobacter_cloacae
1692	1.2195910993608755e-05	0.9816906412990967	1.0945789430729407e-05	1.8700464557191496e-06	6.190483824960864e-05	0.5120137359129766	3.403950381807651e-07	enterobacter_cloacae
1693	0.0030243434615328155	0.9091563997299766	3.102326230801366e-05	1.6568580758053325e-07	0.00015202819867205742	0.00645855594610716	7.044322380969927e-08	enterobacter_cloacae
1694	7.363917466371516e-06	0.9945729857739354	1.0863544131645876e-06	6.896907380516921e-05	0.03159899624477477	0.02359138103828184	2.980310186615035e-05	enterobacter_cloacae
1695	3.7925518289303165e-05	0.9990274671252758	5.468593925398792e-08	3.4946432115547556e-08	0.07664909995429812	0.005325990607895727	0.0009544506821422123	enterobacter_cloacae
1696	0.9378071704023021	0.1985698565611831	7.620948280140172e-05	4.969779853785821e-07	0.0004884908588807719	6.774237196544776e-05	2.0101500117641524e-07	enterobacter_cloacae
1697	7.634660262026001e-05	0.5277953790089007	1.7470403312076116e-07	1.9029052204088966e-06	0.00039856372800526734	0.22750501948806012	0.0002056590150756401	enterobacter_cloacae
1698	0.6925217657384135	0.011391948745669378	2.0410780699981358e-06	2.3968366682460957e-05	0.00033392473628833974	0.00555159235150358	6.4484892888269806e-06	enterobacter_cloacae
1699	0.29746931567538226	0.30074242066686424	1.8361948357327336e-05	3.0340809012313962e-06	0.07587200907882374	4.219433126118998e-05	3.4476628411624857e-06	enterobacter_cloacae
1700	5.337961167331579e-06	0.9966061095532518	4.527323475259603e-08	1.2393224543126253e-06	0.0008525062524490181	0.4134200809061319	6.056663288030033e-06	enterobacter_cloacae
1701	0.9791172416266367	8.252218454970905e-05	4.586574756620129e-07	4.1612477713186875e-06	5.7028749734186555e-05	0.012602378316606077	3.886009402923509e-06	enterobacter_cloacae
1702	0.0073592427194370084	0.9696306898758064	4.252493864193185e-08	2.3251692490747095e-09	0.0001848523149781906	0.05431693270694986	0.006391029956459202	enterobacter_cloacae
1703	0.22876415418169732	0.9263771557329743	0.0001271600098284542	1.556066352406572e-06	2.067938553240637e-06	0.008647877211357076	3.8084618909763634e-07	enterobacter_cloacae
1704	0.00155840731123101	0.8174949340491795	7.302564136220376e-05	1.1887296722668152e-06	8.324843809160858e-05	0.02835773239815431	1.0697433314486178e-05	enterobacter_cloacae
1705	0.11791666093709832	0.022482281039799133	2.65135764723869e-06	4.9331950708947765e-06	0.00020128851030295515	0.4204263147547552	1.0552788118213556e-06	enterobacter_cloacae
1706	0.03532000000886388	0.5828284973788237	9.153973618577969e-08	1.510854732325217e-08	0.006893579557748036	0.017266180976497854	4.859950709022374e-06	enterobacter_cloacae
1707	0.9191351241820415	0.022499479998735056	1.1192078850196894e-05	5.7836224733498445e-08	0.00022407282075371517	0.0032340999418728616	3.070175160760202e-08	enterobacter_cloacae
1708	9.464249137801871e-06	0.14620574042492832	2.741476067513883e-07	1.89397921923427e-08	3.537416828171896e-05	0.44269845986757583	5.705895222488288e-06	enterobacter_cloacae
1709	3.677074762105219e-05	0.5543782720756985	3.1995252230907287e-08	1.4716907950236875e-08	0.018927308923500825	0.5777546066950334	0.0009516465616598097	enterobacter_cloacae
1710	0.0027298648738693725	0.8243667657717373	4.104903177311108e-07	1.0257660371371036e-06	0.001011221284786416	0.014451155040199929	1.7601946937074302e-05	enterobacter_cloacae
1711	0.2171308984833001	0.04126236921594537	1.8824412277211163e-06	3.7074504220712753e-07	9.703112025488866e-05	0.08821205313726412	8.806939965036123e-05	enterobacter_cloacae
1712	0.02611385045236071	0.23188498447862074	9.091666045150383e-06	1.7837671747378973e-05	0.00011973435830650568	0.2221919896631786	3.001608844414738e-06	enterobacter_cloacae
1713	0.04160989191517509	0.03900527621104854	1.402665336814396e-05	8.864249980454374e-07	1.9338847314094478e-05	0.0801356755092157	6.926834331225373e-06	enterobacter_cloacae
1714	1.0608719091689023e-06	0.7755166019402432	3.52983951443738e-05	3.4439144461050945e-07	0.03704012823737859	0.23728702815349934	1.5068720546006905e-06	enterobacter_cloacae
1715	0.05365082954256859	0.39328352820003426	2.1866023669820435e-06	1.42034501449381e-05	0.011314893892334539	0.009825940336446088	7.639809250338713e-06	enterobacter_cloacae
1716	0.0020788188463431436	0.6913455694449522	2.1821573386700523e-07	1.746198235781335e-05	0.04271316424928816	0.003737728922664511	1.8085511230285596e-06	enterobacter_cloacae
1717	0.1786401543590355	0.13143249130386697	4.569461605563587e-05	3.7866565694677635e-09	0.0007298461729521614	0.00971437892222364	0.0002782301278292987	enterobacter_cloacae
1718	0.678967392609839	0.5527707967424951	1.3881361331625219e-05	1.7611123987890455e-06	0.0030175654029903293	0.0006166365381080171	5.764733977237029e-05	enterobacter_cloacae
1719	0.9806137528179897	0.03216720517957803	0.00012683600600782595	5.442147372632161e-08	0.009736472862442093	0.00018107282511518118	1.0296556043443186e-06	enterobacter_cloacae
1720	8.888537412574121e-07	0.9965993602307411	2.2381145359467364e-07	2.213693416444571e-06	6.191458344229723e-05	0.07657951353432499	1.306248074007905e-06	enterobacter_cloacae
1721	4.0131799644867175e-06	0.9470063233719993	5.705133095890994e-06	3.431312415538504e-07	0.6622302738149733	0.0063729479074586095	2.025887769428903e-06	enterobacter_cloacae
1722	5.738256653264631e-05	0.9477881118409909	5.993497610489507e-07	1.6928334869423173e-08	0.0024725035160921833	0.0014929614665867568	5.4572461079194285e-06	enterobacter_cloacae
1723	0.33504879718981867	0.01355439066054064	2.6832253767659403e-06	4.879967939208725e-09	0.0016702032613824338	0.006523234535820127	1.0007278144228898e-06	enterobacter_cloacae
1724	0.3068743408588532	0.9795758290572583	0.00012923359054186747	1.071238266151455e-07	4.8731195642388584e-06	0.00011989060799913644	4.5262220875549076e-07	enterobacter_cloacae
1725	0.0005666171767642004	0.9223592664865988	1.0230500355060585e-06	1.529428094065343e-07	0.012095044275351468	0.005806544563539826	1.8760311705479373e-06	enterobacter_cloacae
1726	0.9400095128981125	0.7308212417856195	2.487797080340081e-06	6.89415432936387e-06	0.002877309506108544	0.0001104591483082522	3.366846061378716e-07	enterobacter_cloacae
1727	0.006013091812806908	0.6401879795140566	1.6874555040427507e-06	5.4043706390557346e-08	0.034678200361912506	0.00030500489716896677	3.309854523115996e-05	enterobacter_cloacae
1728	0.19573322883748923	0.21524812955759903	2.7224446266855956e-08	1.1622326714393268e-08	0.023978208556820924	0.0023449201766964265	0.00017877204969065662	enterobacter_cloacae
1729	0.0006381286859092216	0.7435444642994442	1.22732540230926e-08	1.703732561199618e-08	1.8151289065804326e-05	0.35376522465702165	0.00016187568054624706	enterobacter_cloacae
1730	0.6553770803244926	0.27974197224517827	9.44561012053243e-07	2.4685594509594165e-06	7.496385958843397e-05	0.000977519898555777	9.253854959305651e-07	enterobacter_cloacae
1731	0.0322604603234902	0.4109850156643613	3.16771527820968e-06	1.0270183405967361e-07	0.00011676596051897454	0.04908465132549925	2.6302382478436357e-06	enterobacter_cloacae
1732	0.004260083274663937	0.9014195623232162	0.00010852554721932191	1.9582635068741676e-06	1.4534633574640047e-05	0.028141983206424553	4.908818661068083e-07	enterobacter_cloacae
1733	8.88618634733898e-05	0.44218695831593907	1.0427542147196802e-06	1.6077571325232156e-08	0.0002158992188409112	0.6394131997173631	2.3556011912495705e-05	enterobacter_cloacae
1734	0.00251614559168828	0.4202315250208399	9.681760890293112e-07	2.3585429644689968e-08	0.0004931401620981703	0.08008504528704716	3.0904047076393277e-06	enterobacter_cloacae
1735	0.00039950592307088484	0.9965632876595785	2.7690532427980497e-09	1.6062566964428504e-06	0.0005266462702480354	0.0516900274279548	1.7682102707557093e-06	enterobacter_cloacae
1736	0.11163427471854437	0.9002124723442887	7.454039444876835e-05	6.382816852141411e-07	3.6196925631844775e-06	0.0015538270181563879	6.505895399451571e-07	enterobacter_cloacae
1737	0.00022252450049291682	0.8700285343612917	6.917084914286682e-07	3.5166669349866996e-06	0.00012951220285536402	0.3430918798348443	2.8151782315079944e-05	enterobacter_cloacae
1738	9.874735321678055e-05	0.9892995977428456	5.00636803067979e-05	6.331997342577964e-08	0.032545433950801075	0.022317265872163143	8.99074734362913e-07	enterobacter_cloacae
1739	0.03380491320462647	0.6480199605631889	7.915791886637764e-07	5.252899773752398e-07	2.284365880894136e-05	0.039498985106825736	6.331083463108999e-05	enterobacter_cloacae
1740	0.00041402080119815174	0.4749188550359825	3.5845961003521554e-06	1.4113841429768907e-06	0.9668667233947504	0.0007999011292770633	1.2913363523750884e-05	enterobacter_cloacae
1741	0.0010311267205294326	0.944141099979706	7.949258133006111e-07	1.8801487023393477e-06	0.0005316255959347396	0.004591537708182259	0.00038596857159863164	enterobacter_cloacae
1742	0.19034180738104695	0.8479157923056143	0.00010037023858949143	3.8909491495044014e-07	7.495163253307988e-06	0.0008622538736927293	1.7201019176227385e-07	enterobacter_cloacae
1743	0.5693328249403675	0.03178042571056747	1.219308907189315e-06	1.425779752270527e-06	0.0012091419540085405	0.007516743379971326	1.5830351199607437e-05	enterobacter_cloacae
1744	0.8340031947159959	0.07458207362845645	8.365236162177423e-07	3.043610318588528e-08	0.0027825354282807638	0.00019496917536790813	2.6105396164450823e-06	enterobacter_cloacae
1745	0.5634293450634309	0.0829353737122989	8.027724268480934e-09	2.037439115122959e-06	0.00050392933421256	0.0005774545428123984	3.790271720624427e-07	enterobacter_cloacae
1746	0.8051680311889786	0.602308430144754	3.164853826231628e-05	5.878136863739933e-06	0.00042057931601112913	0.00042267969626894953	3.7295539606643264e-07	enterobacter_cloacae
1747	0.0006949018895145299	0.8859029564846902	5.345866938976259e-06	4.994655349217552e-07	0.030894300366910314	0.03516259390505915	8.28314758114621e-07	enterobacter_cloacae
1748	0.4921698970191712	0.06860881358460008	6.748971643500449e-06	9.534839721085711e-06	0.0010846516157811082	0.005967491928724673	1.4048793384271242e-07	enterobacter_cloacae
1749	0.007508256610585687	0.5656242200298246	7.664081401436292e-07	5.955918185899957e-09	0.00039587313093873754	0.014922679917779428	0.010227186430961889	enterobacter_cloacae
1750	0.16236241382545477	0.24113093426825963	2.6563268786048905e-05	4.5815596441787426e-08	6.45232115587293e-05	0.0024033291914902573	1.266931533562989e-06	enterobacter_cloacae
1751	0.00025414290355324086	0.9995063643009741	9.668477476074484e-08	1.0099349611155358e-08	0.00385022995728399	0.0005621540015476281	0.0004382124115003206	enterobacter_cloacae
1752	0.0056366415745006185	0.9600546525638166	1.4009759839233341e-05	6.452819023843498e-06	7.592835679806175e-05	0.016986476116966468	8.6234656059754e-07	enterobacter_cloacae
1753	0.05297632535530419	0.9856170132060508	1.8882838396570437e-05	4.619853047304913e-07	6.9351212831987615e-06	0.00023703270722650897	1.5151793376333054e-06	enterobacter_cloacae
1754	0.0071094709792516204	0.3527693768482111	0.000445030021812492	8.02473263399754e-06	3.03233633199556e-05	0.04292749112644815	1.5610761703478802e-08	enterobacter_cloacae
1755	0.012497055692322881	0.46856826645335187	1.5405213238430435e-05	3.7865067012378866e-05	0.0028261592631455227	0.018018911039835658	2.195473897452847e-06	enterobacter_cloacae
1756	0.0035979637493596963	0.677127908554978	3.303068137849772e-05	8.12498896535862e-08	1.2912022151945049e-05	0.025174047998242133	1.0716119159019895e-06	enterobacter_cloacae
1757	0.019302611806133275	0.05404273087197536	3.859118637848569e-05	1.6337196270787595e-07	0.0007496320306245111	0.01580323135333192	2.7109151221705274e-06	enterobacter_cloacae
1758	0.2240301243206654	0.009160105555796891	5.268430280768331e-07	1.5223051353391722e-06	0.00032364927465267215	0.19540540091301584	2.8373637350057153e-06	enterobacter_cloacae
1759	1.908552094418818e-05	0.9766953737735277	4.628908145805623e-06	3.2874554175798623e-07	0.8156181652544684	0.0006435801781866095	7.467665365844423e-05	enterobacter_cloacae
1760	0.8434522348980129	0.0242058605663647	9.790030628745877e-06	1.365393435168155e-07	0.0043054825971926	0.00011521950821638984	1.6680660281916277e-05	enterobacter_cloacae
1761	0.0038557953744068818	0.7867172484838088	2.722830295535362e-07	2.5179696451952423e-07	0.024688887769794242	0.014942554604133565	4.022086305147906e-06	enterobacter_cloacae
1762	0.5911937897289342	0.16910238262290536	1.4627493868624972e-06	2.4357892069720557e-05	0.002541307951209741	0.0007844808141112646	3.924001669517701e-06	enterobacter_cloacae
1763	0.7280568975500965	0.04949715015004751	8.41104723204598e-07	5.6055527579845973e-08	0.00036928636557771814	0.001587298273432456	1.3957757816345885e-05	enterobacter_cloacae
1764	0.0037740350309646694	0.8849293283845151	2.1460742715999357e-06	3.236054527340854e-06	0.004672530175933794	0.015384975714453348	3.2860083112416294e-06	enterobacter_cloacae
1765	0.9127502957794731	0.03535931658931553	3.1616304859603214e-07	3.971139506643834e-08	0.00184084652492086	0.0003717998579836902	1.2168382275388371e-05	enterobacter_cloacae
1766	0.9827671054547624	0.045778082665438424	3.171130904541613e-06	1.6096290156243814e-06	0.0002513340372706026	0.0003633870117993833	3.0809083551030923e-06	enterobacter_cloacae
1767	0.0014124450957715487	0.1293208951201567	3.351218073839016e-05	6.670940005193868e-06	0.00012552506741055078	0.26586105229949925	5.639969968852903e-07	enterobacter_cloacae
1768	6.050010163213186e-05	0.9750401912808324	2.340117089597912e-06	7.532453941563475e-07	0.019058644814209724	0.00031344367118924904	5.927341928865033e-05	enterobacter_cloacae
1769	0.35156106983266944	0.5147564406767614	1.2914625136383409e-06	4.339479665090374e-07	3.830019788814936e-05	9.811590385495452e-05	1.3232438731253961e-06	enterobacter_cloacae
1770	0.08109901050587107	0.020139001523827763	6.483004555893314e-07	3.904630097231949e-07	0.0008985760118187566	0.1580151828341762	5.1869678340746326e-06	enterobacter_cloacae
1771	0.9439210475887878	0.03559692834475413	6.548517108864563e-06	2.9625031277277975e-07	2.5256708279666932e-05	0.0036436428182738704	9.990825454655435e-06	enterobacter_cloacae
1772	0.6597408045858935	0.004125353890618827	7.1019429178922114e-06	5.155935444350483e-07	0.0004857661525599639	0.004778553970513109	1.597352471367907e-05	enterobacter_cloacae
1773	0.08233283343206091	0.36811081201542856	2.857280909766598e-07	1.6259270883452415e-07	8.682194059235106e-06	0.01660162547889747	5.112111332869602e-07	enterobacter_cloacae
1774	0.015735287061596017	0.7502215125198756	1.1214350910371683e-05	4.194490013309088e-07	0.00011040248193433039	0.007506843783095003	2.409998727507095e-05	enterobacter_cloacae
1775	0.3944968388717835	0.09425404895553058	1.0837988374370961e-07	1.6992574576968588e-06	0.001155801223857511	0.040973246237807244	3.1499383418191777e-07	enterobacter_cloacae
1776	0.023965593820103406	0.4775872660288484	3.140772778586088e-05	4.215773517697123e-07	0.00027366485783576386	0.06382938903247236	1.106908189082126e-05	enterobacter_cloacae
1777	0.00024464321075142327	0.9331965917698664	2.1873636129933513e-06	2.116260998837267e-07	0.045122497376060354	0.0007900481102175583	4.765866516657481e-06	enterobacter_cloacae
1778	0.0011659389756264176	0.5961112671945209	5.360244889830107e-07	2.3114437310226946e-07	0.7470088112439905	0.0010148974101168843	2.296137780001746e-05	enterobacter_cloacae
1779	0.3097218911826202	0.17080718079489665	3.5422842793604335e-06	1.3679350087493198e-07	8.859102865953615e-06	0.03707864035497881	2.948784386982968e-05	enterobacter_cloacae
1780	2.043973321401602e-05	0.9998561593101725	1.3085900441797452e-05	9.19629959538105e-07	9.523508054716524e-06	0.00803862442088926	7.10473005742158e-07	enterobacter_cloacae
1781	0.1087307740339768	0.21699372345271042	3.2239356614854553e-07	3.2653046660469224e-05	4.2970500438278487e-07	0.5390132118598379	3.248612324114875e-05	enterobacter_cloacae
1782	0.03577703376424423	0.9332599860623343	6.255077077342084e-07	1.854682489477071e-06	0.007714337791608617	8.413036154032086e-05	3.31993087994736e-05	enterobacter_cloacae
1783	0.0008349663852812413	0.7403113123747133	2.088375026705533e-06	5.145462913014956e-07	0.001814811216784703	0.0013420513169779857	1.4934949874732516e-06	enterobacter_cloacae
1784	0.8421896381767433	0.008559468139502053	3.719051153706714e-07	1.1308062310137658e-05	0.00037975624293753313	0.0007886597688699902	5.189148966669822e-07	enterobacter_cloacae
1785	0.18724522253620954	0.17758552954955556	8.188890530521116e-06	2.2252292330374418e-06	0.00011961540616806996	0.02428109627561994	4.203051537579142e-08	enterobacter_cloacae
1786	0.00361330546410204	0.25284517150380975	6.960819614550845e-07	4.096354055769435e-06	0.9757048139199661	2.07666870230146e-05	1.5607008051739263e-07	enterobacter_cloacae
1787	0.0003185576106485625	0.2801634216802458	3.865101012299264e-07	3.0031810486993966e-05	0.15910311978527208	0.04402060756086215	3.4485485238586475e-06	enterobacter_cloacae
1788	0.0001972274037969456	0.9808081721239545	2.3470456465460815e-07	1.2317261965600611e-09	0.014903479252445532	0.12479449150255767	0.000323466791420846	enterobacter_cloacae
1789	0.01012607312933232	0.461033647916614	3.2893815484649485e-05	6.432476116290887e-07	0.00019261718523801247	0.028716858818275556	3.305453400994394e-07	enterobacter_cloacae
1790	0.05492348300455819	0.7785549957404949	8.861435762958572e-05	4.0099657058905567e-07	3.7208110946978296e-05	0.0346350151183658	3.6633503278588608e-06	enterobacter_cloacae
1791	0.43118686074317286	0.031552302585432075	3.7128979967282934e-05	2.0844797637156366e-06	0.0024160897825282147	0.00024785422052646416	1.7783878187608822e-07	enterobacter_cloacae
1792	0.5974747079701451	0.026509983343004195	1.533988610067257e-06	3.42335157423712e-07	0.0003000425681894312	0.001826577858185184	1.0399618752886755e-05	enterobacter_cloacae
1793	8.582960221520825e-06	0.9974643609067801	1.049359095851579e-08	2.812910207442685e-07	0.0005253032356904664	0.012493306198272297	2.3863424020901956e-05	enterobacter_cloacae
1794	0.10111541859527996	0.12490694410933587	8.733470633472785e-08	2.8915500359195988e-06	5.998743004342429e-06	0.11034958006827447	0.00020138659121831165	enterobacter_cloacae
1795	0.003220710137231397	0.20275452789890366	4.04892251405832e-06	4.6752207146262065e-09	0.0006855085669003907	0.01287579389257223	0.00011437453304544733	enterobacter_cloacae
1796	0.004002692170732126	0.5244075120725998	4.5902286004433e-07	1.594412478566391e-06	0.00010059585799857004	0.20211728009330915	0.002385049315202129	enterobacter_cloacae
1797	0.012930373121744478	0.11483784657834263	2.2117294007078877e-06	1.758211620338419e-06	0.045013843894750626	0.08319593195467945	0.00020233403801361207	enterobacter_cloacae
1798	0.003224352641007863	0.6813942242924496	2.3833519641908552e-08	4.919787133144006e-06	0.05671633925697186	0.014637669522085138	3.605491473686617e-05	enterobacter_cloacae
1799	0.0031426900929667203	0.3696339685441106	7.281360135283886e-06	6.402346055448367e-08	1.1230517122570253e-05	0.028864015664428543	2.181487798420707e-07	enterobacter_cloacae
1800	0.22737486538014937	0.17222023929401276	3.3751485524901767e-07	2.4926577021256983e-08	0.00914976690285654	0.22876446872576206	2.7290431540969354e-06	enterobacter_cloacae
1801	3.2104513345428635e-05	0.9836202901278762	2.322032048451168e-08	9.115032073311141e-08	0.0025418212020571216	0.09298566571617614	3.326236270388462e-05	enterobacter_cloacae
1802	0.5485322726146746	0.09173572308768971	2.606210863056308e-05	1.5610901962911013e-08	0.0005375775555512255	0.01454389238231842	8.456176073424028e-06	enterobacter_cloacae
1803	0.2603190681626973	0.0334289388114451	6.764049378523748e-06	6.351998133553945e-06	0.0034012966797734704	0.0014922814786350901	3.293843564568392e-07	enterobacter_cloacae
1804	0.028325737225021245	0.6695668409193389	1.5588734266948216e-08	1.2475729544334476e-06	0.008429722114743247	0.03281788135400231	0.00012623407808025735	enterobacter_cloacae
1805	0.005595052036839794	0.09164808960810095	4.112845814339676e-06	1.1032784564377937e-06	0.0010992692212325884	0.032272561787706586	2.190759851527417e-07	enterobacter_cloacae
1806	0.0014287533447584658	0.7955450629613438	1.567064365734015e-08	2.970531319499564e-05	0.14623425649182248	0.007821958994619587	6.326641483297022e-05	enterobacter_cloacae
1807	0.01343331708781197	0.23504549385490844	6.210929569200597e-06	1.0963883675969742e-08	0.0032239254633905407	0.30989425497300305	0.0004203322848117533	enterobacter_cloacae
1808	0.005245065663745256	0.9299742448570378	2.8845075887713574e-06	3.7161851036188523e-07	0.0033125664407628952	0.018160917294423318	5.246067130499782e-05	enterobacter_cloacae
1809	0.0009220036763439481	0.552892873149981	7.188340872631188e-07	2.4416034851112922e-08	3.806158108896816e-05	0.13564630106066944	3.329634368250558e-06	enterobacter_cloacae
1810	8.988635549084229e-06	0.901826908220536	3.5251821860254878e-06	1.4818249998422615e-06	4.0705680447923055e-05	0.13890582552774447	0.00025065042903408505	enterobacter_cloacae
1811	0.002377555881737708	0.8580701125146589	5.077598627407572e-06	2.815621692317948e-08	0.02241772375293582	0.08626506534844507	1.4912251486191569e-05	enterobacter_cloacae
1812	0.048465784921163074	0.29406092080466434	5.705118824301915e-05	5.028788169937492e-06	0.0008696041208995591	0.014592872755032916	1.6061723906890308e-06	enterobacter_cloacae
1813	0.00017576451379716293	0.1898353282423935	1.11598169028119e-05	0.0003826206935327585	0.0117608652387915	0.14766017899600659	5.6135015404490394e-08	enterobacter_cloacae
1814	0.046163554278220297	0.429778531041634	1.9449272354469175e-08	3.666202481386071e-08	0.0538786321445408	0.004738719116500748	4.835142215787624e-05	enterobacter_cloacae
1815	5.084717182802754e-06	0.9552428078718233	7.2904628308892606e-09	3.696579088804711e-06	0.007611671188366374	0.8335005312548912	1.044577716868308e-05	enterobacter_cloacae
1816	0.18298348583081148	0.5555166870836624	1.2342136388550291e-05	9.187475268265374e-07	0.0008171513471539949	0.0002522281453816036	4.112497720446067e-07	enterobacter_cloacae
1817	0.7360274270564093	0.004598212024353284	2.7394832025490957e-05	4.9443042116349804e-08	8.573314000242654e-05	0.0214215158487446	3.996516988573765e-05	enterobacter_cloacae
1818	0.2939490521024275	0.14608450290479058	1.0711806314262714e-05	3.0788692721064117e-06	5.075094882998768e-06	0.03170450572310987	4.615480058322782e-06	enterobacter_cloacae
1819	0.015737762939261234	0.790750676232867	9.292351818971076e-05	9.5884098460261e-07	0.00019290509718178234	0.03386416654391957	2.573240827363727e-06	enterobacter_cloacae
1820	1.1215487689841736e-06	0.9770503299676991	2.0079590014728543e-07	9.204711728864242e-08	0.011040976881936226	0.20461307245373297	3.115308693242499e-05	enterobacter_cloacae
1821	0.05308025122196929	0.22259730218181323	1.3277120008363732e-06	1.522926844710833e-06	0.0007015415847951368	0.0031041553906992403	4.912528209185636e-06	enterobacter_cloacae
1822	0.6473476758031768	0.03458009361584351	2.8695269837223895e-06	3.0084864329785225e-07	7.669593104612505e-05	0.493110828491763	2.260390858261359e-05	enterobacter_cloacae
1823	0.0036531333859091105	0.9677031281456567	1.29052129113267e-06	8.17407379375187e-07	0.0016682458011196668	0.056872399930967016	0.0002489743566171528	enterobacter_cloacae
1824	6.190256941135379e-06	0.9913614789565355	2.2470492029806217e-06	1.1922339487229023e-07	0.0002061872161648416	0.14633318077063706	2.2721010443447754e-05	enterobacter_cloacae
1825	0.056032135972474154	0.2398867708104465	4.097683823820114e-08	2.5304076902728153e-08	0.13182876181027572	0.002767620965698414	0.0008122542739928539	enterobacter_cloacae
1826	0.025647086471465807	0.7443862532782011	1.0304043478431376e-05	3.321592151867452e-08	0.01912717253015341	0.00012348165469117746	2.364185167435304e-06	enterobacter_cloacae
1827	1.4431254538523478e-06	0.9877134365872525	5.724581722035655e-06	5.115486533330322e-07	0.9492958478462413	0.00044614114311934363	6.517409997341362e-06	enterobacter_cloacae
1828	4.061937738522545e-07	0.991707007983747	2.8725832394145e-06	2.65332391516607e-07	0.0020402655654564077	0.5248004698887142	9.390541190590223e-06	enterobacter_cloacae
1829	2.228157445038593e-06	0.9936832407964676	1.9207841126922376e-08	6.277786802290454e-07	0.031459960605208635	0.029455274998598364	1.3992716893034522e-05	enterobacter_cloacae
1830	0.05342844237409091	0.035228964963942205	5.1321543345657406e-05	3.572036517546457e-08	3.415611216338324e-05	0.1052490987057165	3.892586362882084e-05	enterobacter_cloacae
1831	0.03158037350683645	0.7892823019868281	2.6734671948516257e-05	1.1761635536865328e-07	2.3441111581428655e-05	0.0035038000258004382	1.536030222861772e-07	enterobacter_cloacae
1832	5.190858641192629e-05	0.9082280459715077	6.869318285281259e-07	3.947435068843467e-08	0.001538750466049573	0.24184117732784466	5.406913918381587e-05	enterobacter_cloacae
1833	0.1262463178946708	0.7292720530392264	1.1845437045414972e-05	2.4209523710752288e-08	0.01710676233699373	0.00035727444320393957	5.405705320478502e-07	enterobacter_cloacae
1834	0.00025386442704675096	0.2547994079294421	7.405296125089439e-06	1.6359394615690196e-06	0.0009275627556211284	0.006594266818245026	2.072837289861409e-05	enterobacter_cloacae
1835	8.529386693537411e-06	0.9677017380373895	5.865412841098332e-08	2.3059135346138467e-08	0.00785712786535451	0.787970698799186	0.00023014018059341375	enterobacter_cloacae
1836	0.0015200974186638408	0.9488007817350691	1.1492833335615862e-06	5.9264756352649635e-06	0.0033903348929459677	0.06844641622404898	2.75012781262154e-05	enterobacter_cloacae
1837	7.590725742256245e-05	0.9681882710911118	4.40664800169857e-09	3.476886985449625e-05	0.002387129537155314	0.026725178312075024	0.0003536724674473851	enterobacter_cloacae
1838	1.1458975958785416e-05	0.9952137633325976	2.553311678314225e-09	5.752926457702383e-07	0.024670411925056618	0.15307822519270206	1.748005436018953e-05	enterobacter_cloacae
1839	0.047554609693847935	0.5406713191198927	3.7040959324610135e-07	9.003151597297737e-09	0.001319699986842133	0.017771936029559256	2.9165269206938903e-05	enterobacter_cloacae
1840	0.0024041447438873037	0.7864539069992285	6.016517559551614e-07	1.6807292094138898e-07	1.0981968518551477e-07	0.14942974853147672	0.00013078165424399354	enterobacter_cloacae
1841	0.09220747861016237	0.9484992305571125	8.627271642946662e-05	5.740387771021306e-08	3.6156686841576217e-06	0.02131605501584095	1.4473996703032034e-07	enterobacter_cloacae
1842	0.4379418346414698	0.009298392999247064	2.4361327505593355e-06	4.982286675705344e-07	4.5596249268395694e-05	0.14878506631738525	3.204686846234447e-06	enterobacter_cloacae
1843	0.09977187071635626	0.8999426143626398	1.8709607082842404e-07	1.0025120264076296e-07	2.7431330567640053e-05	0.019083304849547938	3.074369790366044e-05	enterobacter_cloacae
1844	8.58226729863422e-05	0.9142684983611051	1.0345182059700461e-06	3.6117865821270716e-06	0.11949008709923246	0.06798106570254774	4.801866582557379e-05	enterobacter_cloacae
1845	1.6916600658601706e-07	0.9982348044329101	3.827503693721224e-07	1.2281225871874188e-06	0.0034673680438739875	0.051860967546095496	1.2723304997512057e-05	enterobacter_cloacae
1846	8.220280957338024e-05	0.06843871953074789	4.913421980962073e-09	2.5098453762478223e-06	0.0019806316553590345	0.9003754010224091	5.403108359520822e-06	enterobacter_cloacae
1847	0.0002503664108587076	0.9709363582902405	2.664517443376233e-06	9.177693736811454e-08	0.381774908582841	0.00026592280043302453	6.714236257645571e-06	enterobacter_cloacae
1848	0.000439158060372962	0.9815069024468083	5.287371874795756e-07	5.560673279356756e-07	0.5124647860056718	0.00011721023852471464	0.0006790565084362611	enterobacter_cloacae
1849	0.07690763029131868	0.5925883481266843	1.0394732462029706e-06	3.0131727053406375e-07	0.01432943852187768	0.03685640237249478	2.750818463864341e-06	enterobacter_cloacae
1850	0.0040265431328784015	0.15672548292506178	1.9766805095964356e-07	1.10111123553444e-06	0.0006176935829051282	0.010896284480117941	8.764472578600314e-07	enterobacter_cloacae
1851	0.00298815899597948	0.527261429576898	5.588037838474391e-07	6.016564971358379e-07	0.8812491379620793	0.0010479888275688393	1.1962829635789468e-06	enterobacter_cloacae
1852	4.188156033878509e-06	0.9958299562156067	1.0165980489974407e-07	2.34684638666322e-07	0.0319865682804609	0.014579498700077518	0.001925974000899711	enterobacter_cloacae
1853	0.011588790099577412	0.9681626779101459	5.118727251028116e-05	1.5401627121148654e-06	3.5037589386212476e-06	0.02022082318245734	4.058256551134455e-05	enterobacter_cloacae
1854	0.38157709912594967	0.05450355699219868	9.554947340427597e-06	1.409896686495278e-05	1.8249912026437913e-05	0.027942656126755182	1.6508035076765498e-06	enterobacter_cloacae
1855	0.1577839000266714	0.09468663547495441	3.7838463281017223e-06	4.249507345870562e-07	0.00027379174793006836	0.004097626959601292	4.36678855095533e-08	enterobacter_cloacae
1856	0.00045929395091003045	0.9100032114853045	9.85336115056292e-06	2.0285597166929717e-08	0.49272353369746225	0.005123401751869342	4.266276129461663e-06	enterobacter_cloacae
1857	0.0006727391888984349	0.9956205952505577	1.3872914737468137e-08	8.613772520843293e-08	0.006972207377395797	0.019141336414203458	3.080227924063928e-05	enterobacter_cloacae
1858	0.8638695537070634	0.006818802453913506	4.7862615881411015e-06	1.7365516323431726e-06	3.3207657220174905e-05	0.0020193892113954132	2.3561985543325113e-06	enterobacter_cloacae
1859	0.13122212973878136	0.2296868968763854	1.1926338195227887e-06	7.190469020107299e-08	0.022408671561307235	0.0007326551528922149	7.879083241407083e-08	enterobacter_cloacae
1860	0.0009646073847441034	0.7968398625253368	2.8307437981676635e-06	1.2417573619253743e-08	0.005557094803510107	0.38705213075571165	4.092703888814878e-05	enterobacter_cloacae
1861	0.05083954948957368	0.19282918897215268	3.993849163754178e-06	3.554982734145995e-05	0.0003308802173916053	0.022708967113934116	3.7013123061663046e-05	enterobacter_cloacae
1862	0.000471449326459149	0.09501141656846016	1.3575146345861955e-07	4.5342661330080035e-07	0.654732855871627	0.06216460776401629	8.035212266504192e-05	enterobacter_cloacae
1863	0.6456296612449216	0.7166728300391718	9.810030608711576e-06	5.410472634268451e-06	0.00028128019549663127	0.0038443890458137063	6.305912274848737e-07	enterobacter_cloacae
1864	5.4278475058259065e-05	0.9971431731692495	9.85661088470022e-09	8.79079624671731e-09	0.0009115857726765538	0.0062531957156864324	0.00027819938699335714	enterobacter_cloacae
1865	0.034618008158718634	0.40590459860786193	2.9095612682362667e-05	2.1662249569945476e-06	0.017483457842857406	0.0013138007129672733	2.15492113735567e-06	enterobacter_cloacae
1866	0.0027688457194863063	0.8156474706485762	9.589365536886281e-06	7.668464411471133e-06	3.454606988984206e-05	0.018621019322486124	5.4125280638610525e-08	enterobacter_cloacae
1867	1.08336257315105e-05	0.15213131680645345	1.8446144022757247e-06	5.397411174626218e-07	0.026305706612680613	0.4589889526098102	0.0004341298056670801	enterobacter_cloacae
1868	0.49287599129535364	0.18495589023151904	3.9828604078498104e-07	1.0262357156845805e-08	2.6200467988189077e-06	0.0040910741913404115	0.001204515528484183	enterobacter_cloacae
1869	0.1077555612145509	0.1964603981492871	1.9525842392020526e-05	2.0823449514706206e-05	0.0004713052855644831	0.015546656736291473	5.837375894073053e-09	enterobacter_cloacae
1870	0.0007649840249832853	0.09897868422737867	9.95098506818524e-07	3.100811476148162e-06	0.0036187224765766622	0.3502393361131168	0.00072594425455329	enterobacter_cloacae
1871	0.2821474860409247	0.019498642918038454	2.8746919263567444e-06	2.2639824470938157e-05	0.0012158772998802222	0.2623144689086434	5.088422305334135e-07	enterobacter_cloacae
1872	0.4223429541396642	0.4256033093990522	0.0004700061391511478	6.661472739192488e-08	0.001019778569016166	0.0008315332193246867	2.444465133712112e-06	enterobacter_cloacae
1873	1.0441165275069142e-05	0.9698480125469439	5.619667927980759e-07	3.053090309354908e-07	0.0009386141368443727	9.801122870183848e-05	6.390748385737208e-05	enterobacter_cloacae
1874	0.048626109716438125	0.941214961181061	4.881705886178526e-06	2.011792192148312e-07	0.00013309600443593315	0.0014061862864968315	1.1434804181842755e-05	enterobacter_cloacae
1875	0.9721182306676911	0.03164891100671371	8.234122782963241e-06	1.7339916519654998e-05	3.593821997348387e-06	0.0011482165000711907	2.6437569052756687e-07	enterobacter_cloacae
1876	0.0005452710224312956	0.8957276821325647	2.5306873131459647e-06	6.103930935628666e-06	0.36233214210754894	0.00036156245829584155	5.696047519995836e-05	enterobacter_cloacae
1877	0.5136247844331229	0.12311033947573914	4.574821432364006e-06	4.821783599316235e-08	8.509177031441477e-05	0.002511499604962124	1.744960868755291e-05	enterobacter_cloacae
1878	0.15446659791692116	0.14868158321536187	4.472109624860355e-06	1.758995237910033e-05	8.975232755405047e-05	0.03598798895481616	5.3198778090041e-06	enterobacter_cloacae
1879	0.7021586469593678	0.21233400937517827	3.526126633001819e-06	1.1424725988099438e-05	0.0008905303344669134	0.0020973692720657995	1.0859253767663439e-07	enterobacter_cloacae
1880	0.0007073381394460689	0.9730074959668874	4.257861887202899e-06	1.6366390860228308e-06	0.003078199569028151	0.11977379553767274	7.669890336897824e-05	enterobacter_cloacae
1881	5.3848955210605875e-06	0.9312123261384792	1.941346104406155e-07	1.921795521723536e-07	0.0029417979637166736	0.008745068762304959	0.00031909868843057326	enterobacter_cloacae
1882	0.00015918187761073898	0.19136725193456894	2.5104089779042165e-08	5.793618304917916e-08	0.003381791892793896	0.8893196694859408	2.8036000566142708e-06	enterobacter_cloacae
1883	2.429188362246669e-05	0.992431970968269	3.804117693922196e-07	1.1910159816789632e-05	0.018639493277191076	0.03291917309690778	8.397636561100165e-06	enterobacter_cloacae
1884	0.13024390382549728	0.9540272929285297	6.5868904382510265e-06	1.7112528586488914e-07	1.2929378147951679e-05	0.00507108993728388	2.7080805267292543e-05	enterobacter_cloacae
1885	0.27974395451101597	0.08294193803681908	1.6252120750156186e-06	6.808067561934109e-08	3.7425054429907394e-05	0.06912003358349278	0.00011134101653739158	enterobacter_cloacae
1886	0.6344706465306849	0.033507126893836565	2.3070032028081584e-05	3.367398445452776e-08	3.683599302946672e-05	0.004296521210161945	5.0644384409235785e-05	enterobacter_cloacae
1887	0.024123408853040963	0.5349199126763841	4.5357535159260235e-09	3.442688591904354e-06	0.008404444781342587	0.012343962067862278	0.0001956554535523475	enterobacter_cloacae
1888	0.028385119225042124	0.998935253987266	9.865251150186697e-09	1.8661533886078184e-07	0.01922994909719042	5.198732212635286e-05	3.856596928580548e-05	enterobacter_cloacae
1889	0.002249521367444268	0.8535078551937568	3.393855757158615e-06	2.5001804857335318e-08	0.003634249906078242	0.026882626995654725	0.003193956786388153	enterobacter_cloacae
1890	5.125712448165906e-05	0.9475225881468055	5.645098523711741e-07	9.77297225729512e-07	0.0001403013369405989	0.1207698238325897	1.4369660437271252e-06	enterobacter_cloacae
1891	0.08787245097061316	0.2003959992845366	1.28275550178142e-06	4.824932791685177e-09	2.5832933941842448e-06	0.08163601141623389	0.0020080953496998937	enterobacter_cloacae
1892	0.09465226377448238	0.2693359789090121	1.0630898645862589e-07	1.5597920391855249e-06	0.000384419121302009	0.552931444677725	2.292493443364639e-06	enterobacter_cloacae
1893	0.029918713621797786	0.0741885588819207	2.82075744944193e-06	2.995927820884061e-05	0.05364378856457127	0.0012333628350270477	5.829192009346494e-07	enterobacter_cloacae
1894	0.03531181541330042	0.01847938422887473	8.659356060116559e-05	5.33976933136436e-07	0.00033649104848569296	0.09342022963835166	5.510010667537172e-07	enterobacter_cloacae
1895	0.000680390981393733	0.41875196590216546	2.641925303183002e-06	7.615860429473524e-06	0.08664185259302269	0.0012185955632380723	9.94591483194866e-07	enterobacter_cloacae
1896	0.002115250025065386	0.9538590116186878	1.120340063998913e-06	9.809265347678655e-06	0.0025752303484954915	0.00469688083044166	3.036614744056484e-06	enterobacter_cloacae
1897	0.544494508657104	0.19174047438479516	5.798377060594293e-05	7.315545488114741e-07	4.2852641301140625e-05	0.0024545478960478657	3.01076919703788e-07	enterobacter_cloacae
1898	0.2785476772897192	0.37867514698276594	5.00090244696783e-06	1.412073463797147e-07	3.4699140753766316e-05	0.09542230944218506	3.740203875284508e-05	enterobacter_cloacae
1899	8.885915175934249e-05	0.7003515409578319	6.188364958938655e-06	3.146929058678257e-05	0.000749867462213223	0.005964548316826912	3.053589233196359e-07	enterobacter_cloacae
1900	0.0077163373000990665	0.7987097627441118	4.232214262139792e-06	1.851832155264388e-06	6.467711318307892e-06	0.06356453820325642	2.711660724867817e-06	enterobacter_cloacae
1901	0.27709388103377625	0.5386706624368912	1.2856550854999407e-05	2.8694691609293973e-06	9.026648529031639e-05	0.010813821490530328	5.751729888733934e-07	enterobacter_cloacae
1902	0.0006963637033590876	0.9816767437029621	1.8388212485261784e-08	2.0047091845009204e-06	0.07891435896338823	0.0015406415463644558	4.521577797029107e-05	enterobacter_cloacae
1903	0.12895618383245847	0.03113115299313641	2.5618888640324878e-06	1.5683983377138112e-07	0.0011457903727561227	0.010963333921187866	4.230765419945202e-05	enterobacter_cloacae
1904	0.39812714866184995	0.1848084879473797	3.5318491846159356e-06	5.321386460642853e-07	0.008138996187320346	0.02028056587580096	9.764240887640276e-05	enterobacter_cloacae
1905	3.4411541272348745e-06	0.9999527410800194	5.443931725565353e-06	3.0370458035886477e-05	0.0032506981605717002	0.0019069709049934062	7.200397303800934e-06	enterobacter_cloacae
1906	0.010155675337915027	0.11217194441943922	5.9075929048136e-07	6.7364678564967705e-06	1.8412814071005475e-06	0.1719808046844922	1.8015292930706546e-05	enterobacter_cloacae
1907	0.00041619869933437936	0.972430465966402	1.1136126168094897e-06	3.7010871670261004e-08	0.0001585089683292996	0.035124270578153295	2.4737391160552036e-05	enterobacter_cloacae
1908	1.0750297655173843e-07	0.5088215951614325	3.0255578173865876e-06	4.466876780277614e-09	0.007255102460381496	0.7953854173875808	0.0006356113705264823	enterobacter_cloacae
1909	0.029589545589810987	0.29098810216793464	7.362006983974195e-06	4.732383610330849e-08	0.36946540027222036	0.000855887089552386	3.240431488656654e-05	enterobacter_cloacae
1910	0.051627281927107034	0.8023153222636186	3.2798618870062524e-06	1.3316359352090708e-05	3.827747397976673e-05	0.0014205671815081418	2.403940018697408e-06	enterobacter_cloacae
1911	0.35849248405051726	0.48147278004130784	8.93010199674315e-07	4.590631128418283e-07	0.04359339859558113	0.0051444263999702	1.2236596715205123e-06	enterobacter_cloacae
1912	0.05581294693297042	0.06109725908983251	3.317800174420631e-06	6.6546178103257846e-09	0.009319992503005803	0.2049039046538908	3.263792017143479e-07	enterobacter_cloacae
1913	0.17863216607524296	0.8745069512213607	1.1580851126393832e-06	7.723779676513622e-06	3.202930185641254e-05	0.00016937284670430814	2.0824272169604327e-06	enterobacter_cloacae
1914	0.9577799709419419	0.8409722202689125	9.277521718789834e-05	3.827170936651046e-06	0.0008976287176401076	2.6816482706638667e-05	3.154934637862108e-07	enterobacter_cloacae
1915	4.224734794138216e-06	0.9991087305216357	2.537404073660367e-07	3.794558366144147e-07	0.0010906359761668923	0.00570311785955132	2.9495757128867585e-05	enterobacter_cloacae
1916	0.5722705367320052	0.07853364600725535	9.835243515809002e-07	6.727142192149314e-07	0.0008268821872289558	0.01192775760779919	2.8993874781904495e-05	enterobacter_cloacae
1917	0.00018455107251621865	0.6497447808181426	3.879777782802413e-08	7.051861337142118e-07	0.0006313230187435553	0.3863575115398604	7.538696354490502e-07	enterobacter_cloacae
1918	0.7443208588518706	0.12939781923081367	2.488967392826996e-07	5.324248027150774e-06	0.01148203349982597	0.011921238880189497	2.451906847388925e-07	enterobacter_cloacae
1919	0.0008264554996001358	0.9986249101150064	1.9764108800026355e-06	1.8941684217710466e-06	0.04948660641835557	0.008804699221361002	7.510794354620442e-05	enterobacter_cloacae
1920	0.005944534970484099	0.5839091816041228	2.7283528413237715e-06	7.673405671098953e-06	0.257592463459923	0.0014273210715993227	2.820821316635473e-06	enterobacter_cloacae
1921	0.0028083844506323554	0.7339169650372526	1.4061944245213387e-05	2.7869374867813294e-07	0.004963972675925672	0.03559056855861091	6.000798745467143e-06	enterobacter_cloacae
1922	0.014857101912758497	0.8876608255381186	1.4795865798911309e-06	7.776544860717563e-08	4.595220477629417e-06	0.009310733623872143	0.00025156970405531567	enterobacter_cloacae
1923	0.02708819053121082	0.5182472715152567	6.551566347095261e-05	6.94300691658021e-08	9.837458944845804e-05	0.00018411787335052607	1.0900698406788676e-05	enterobacter_cloacae
1924	0.4898005756035644	0.07485274798660348	2.784339277526058e-05	5.797021122489464e-08	9.109582919633106e-05	0.0014406282165943362	1.8154733386104984e-05	enterobacter_cloacae
1925	0.2606973055217377	0.5501831228871021	1.1692872402244367e-05	4.921510101994943e-06	1.0973251091635168e-05	0.008086837165723578	4.4657045782815315e-06	enterobacter_cloacae
1926	0.03277454189156643	0.7536336094269783	3.776592349657869e-05	1.1639565952924227e-06	0.0005476447003919547	0.03773471121755367	1.4277650623820596e-05	enterobacter_cloacae
1927	0.014461201860597031	0.3190051495771106	3.157686649946323e-05	8.536427938687132e-08	5.357798842870198e-05	0.014600849908150082	2.55546180493122e-06	enterobacter_cloacae
1928	3.5969251111964814e-05	0.9994780436154485	2.831627696937072e-06	7.722247228146946e-06	0.00027158419582856106	0.003648158279295101	2.34860144717533e-06	enterobacter_cloacae
1929	0.0003792529497148566	0.9493600553714209	1.5846205371976e-06	1.2827666956519416e-06	0.00022946286409826112	0.3675801529163517	5.362474392164873e-05	enterobacter_cloacae
1930	3.325193827810194e-07	0.992617388520581	1.690073376106193e-05	3.269450233744534e-07	2.9500206563072628e-05	0.4118587836980181	3.4923267478437923e-06	enterobacter_cloacae
1931	0.004177721351088534	0.8203875876254785	9.968615160601002e-06	1.2614412175755936e-06	0.007581527910661421	0.00013630832833341343	1.1204485982827866e-06	enterobacter_cloacae
1932	0.010870913246350266	0.8276069252414069	2.90977130241383e-06	2.4516308507630008e-06	4.382703746317837e-06	0.11765672069977598	1.960745938248535e-06	enterobacter_cloacae
1933	0.038012776933348674	0.005116916282908032	1.0654576060218251e-05	1.3248540677966965e-06	0.0003095045061021956	0.42069611716037525	5.090418366700301e-06	enterobacter_cloacae
1934	0.00030402433945990427	0.19138506584158932	1.640974317863666e-06	4.986302528923744e-05	0.007900206566943882	0.19149979436300946	5.702113077638882e-07	enterobacter_cloacae
1935	0.006823459545353016	0.9980556144233192	4.566996837773895e-08	3.3766774896187057e-07	0.08713114122452847	6.225608296007926e-05	0.00014525717093325592	enterobacter_cloacae
1936	3.28231798542176e-06	0.9979893970876191	9.573625570157906e-08	3.9140344951343864e-07	0.004328239161578216	0.003594562762694746	0.0009694167904126755	enterobacter_cloacae
1937	0.00016203256762632642	0.8338291020338499	7.574594707497902e-06	1.1136168498158841e-07	0.4423900918215554	0.009013651327497338	5.998921704281314e-07	enterobacter_cloacae
1938	0.00023234933912312224	0.9026767043473398	1.4332934063238423e-08	1.0293886129000252e-09	6.697277856118869e-05	0.5115915764233823	0.0006139159662836004	enterobacter_cloacae
1939	0.25250849942508286	0.05668677399584496	1.5746683269957554e-06	5.894724951772441e-06	2.2059402165360246e-06	0.005310110332090653	5.665387538807131e-08	enterobacter_cloacae
1940	0.0001913175853718709	0.039550115722228975	5.034447752105066e-08	7.327711943116599e-10	0.04483745657337868	0.6627258058486913	0.0004172554780464667	enterobacter_cloacae
1941	0.9989104125473269	0.0046228087969447836	8.62825253700478e-07	1.8157511378854556e-07	0.00045877187751445126	2.8481576321948546e-06	9.849342443768681e-06	enterobacter_cloacae
1942	9.383193230918648e-05	0.8999234853547556	2.9934307004590473e-05	5.30134208321996e-07	0.040815404702108905	0.00021547385716144137	5.267435428238285e-07	enterobacter_cloacae
1943	0.009076357855420093	0.6720779011626609	7.030493200183956e-06	1.729909463138898e-08	0.00023512973665785526	0.04035184289743289	3.47108573101187e-05	enterobacter_cloacae
1944	0.0021075032602897903	0.5397781457509698	4.6814976684922477e-07	2.005764450923894e-07	0.11743129625477243	0.0043682408824046726	5.575582373297941e-07	enterobacter_cloacae
1945	0.0003533021332899167	0.7249628139187517	2.3185350459278957e-06	2.034971813839983e-08	0.035145072904334544	0.009073035655642183	6.1319446957865935e-06	enterobacter_cloacae
1946	0.0009268223144294625	0.7354439483843803	1.1089201105733939e-06	5.287912257736052e-07	0.0002848504377647827	0.1555001328880143	1.7193023891956213e-05	enterobacter_cloacae
1947	6.89694191180052e-05	0.9693969358667739	1.4253412716276038e-06	2.4880826644127226e-05	0.283819529451589	0.21831162992203873	5.837398354007275e-05	enterobacter_cloacae
1948	0.034545604153738876	0.054008365788832675	6.153181254635205e-06	1.9075989940864792e-06	0.11384085996245234	3.9312848033626183e-05	2.142914409659376e-07	enterobacter_cloacae
1949	0.11919056986803891	0.498383322662503	9.791899076717272e-06	1.9353355547373534e-08	1.6906171334630962e-05	0.0438025337703251	6.313025115994888e-06	enterobacter_cloacae
1950	2.622469374525539e-05	0.9698723078427284	1.922916882663896e-06	7.3233207308653e-07	0.8084982188641144	0.0005236498482810207	1.1774408671583391e-05	enterobacter_cloacae
1951	0.006730168199817822	0.17163778875888122	3.2508755996514516e-05	6.8311774118153076e-06	0.0543657162340155	1.528745879169164e-05	2.5399727585465274e-07	enterobacter_cloacae
1952	0.012170154415081926	0.337006330046105	5.8519653323682036e-08	1.1692836505325124e-06	0.8906415020053151	9.154471169727768e-05	2.2820688440575796e-05	enterobacter_cloacae
1953	0.0003951196954654701	0.9687879927291881	1.000913924701794e-06	6.756206914244473e-06	3.2602607993117946e-05	0.009056624224149573	1.699116167566016e-06	enterobacter_cloacae
1954	0.0006478085062803936	0.07678333799848878	2.0822691172640283e-06	4.328282016767385e-06	0.001128338983256041	0.95034738358773	1.2534342488605937e-05	enterobacter_cloacae
1955	0.4824428237157871	0.14425768512767614	3.172950749559767e-05	2.516173797321786e-07	0.00022808363314014696	0.0004797395878369587	3.433665251872064e-06	enterobacter_cloacae
1956	0.07303635229741873	0.07882745517834164	5.087593725995019e-07	1.0320566369155548e-05	0.01574549698447502	0.004613390879022181	7.444663254280108e-07	enterobacter_cloacae
1957	0.005690006487509491	0.2259324825390708	9.737106713701235e-07	4.392932019851877e-06	0.03465503863685746	0.06523883691545039	8.846788147165545e-07	enterobacter_cloacae
1958	0.9979377118314181	0.04304629193488384	1.5599071251103877e-07	5.459429157872306e-07	0.0006023828569808598	3.3129762878761336e-05	2.5767861933217538e-05	enterobacter_cloacae
1959	0.0016512869295586645	0.6863457252932875	2.7879503098149155e-05	9.359101206802499e-07	0.010785658692585543	0.02524495628803967	2.1437010037905463e-06	enterobacter_cloacae
1960	0.0007661578573529711	0.08823219316990523	3.650387220823423e-05	8.427394325832565e-07	0.007578381849541612	0.7367874205034649	8.183679573447694e-07	enterobacter_cloacae
1961	0.0002500036549459189	0.789389026894245	2.42072071691369e-06	1.6399426341194317e-06	0.06002805415078375	0.0020929258172279344	4.717120293547108e-06	enterobacter_cloacae
1962	0.001843083735274056	0.9586873218872143	3.575475515334737e-06	4.159796643723464e-06	0.0159728436536166	0.25378077942587146	3.30339977181058e-06	enterobacter_cloacae
1963	0.026964952339692587	0.10234884200611975	2.366954328727088e-06	1.510695356586619e-08	0.0007874528646851751	0.024613623823771455	1.0873527872288014e-07	enterobacter_cloacae
1964	0.04589192296016394	0.03232545626096874	2.638286952251313e-06	2.895287043473214e-06	0.013656054808429786	0.011594489801386899	5.873844898176288e-06	enterobacter_cloacae
1965	0.006844952083626873	0.2623462557745718	6.275339225457761e-06	1.924979485519981e-06	0.09678827525467708	0.0064843012648277965	9.819928795985086e-05	enterobacter_cloacae
1966	9.409057038440929e-05	0.7274075687985653	9.73460775886647e-06	2.7393308714233247e-06	1.1354343158763564e-06	0.1396922632019619	5.861168343237416e-07	enterobacter_cloacae
1967	5.9359807549007765e-05	0.7700652701453451	6.238228988471458e-07	1.893110971007516e-06	0.08263909413264714	0.08374807324141945	1.908835477514943e-05	enterobacter_cloacae
1968	0.031268070006473005	0.16656369579128147	9.288168917774418e-06	1.8657108048641718e-06	0.012101640315103954	0.023907856246770453	9.082176106196434e-07	enterobacter_cloacae
1969	1.0962280237765667e-05	0.9747822677843645	3.193326617300959e-09	1.4121740705901488e-07	0.0019907990518897153	0.5215895147959257	4.330647649877577e-06	enterobacter_cloacae
1970	0.0004158170072495361	0.9899585412300964	1.861142200844644e-06	7.02382941445863e-08	0.008867423328217532	0.0005350585673774479	3.256682179891025e-06	enterobacter_cloacae
1971	0.27395445446697186	0.13319727890597657	1.8870547141636804e-05	3.2384523771160175e-08	0.00036162243328592686	0.012016959725589312	0.0009263740353316304	enterobacter_cloacae
1972	0.4815150939940338	0.46924991723415116	2.7163582812767863e-06	2.5441898322201e-06	6.689087990009145e-05	0.001184842904415676	1.1826154763821967e-05	enterobacter_cloacae
1973	0.001246602375351011	0.9474053259005417	7.887556573050577e-09	7.571432077259499e-08	5.409450683879607e-05	0.16177170190592732	0.000693314371826893	enterobacter_cloacae
1974	0.006596861040882717	0.4310881238197254	9.520961983424203e-07	2.1296809830361123e-06	0.00021120313912702886	0.05653419861704956	1.521521540800251e-06	enterobacter_cloacae
1975	0.5012025381495541	0.0606449565054288	2.391374648843895e-06	5.929129578606675e-06	0.00014993628811460139	0.00984969802872852	4.2787874543202417e-07	enterobacter_cloacae
1976	1.4823128727104346e-07	0.9857450983752616	4.912860952004794e-06	2.1423620916735477e-06	0.0027424297288814194	0.46302112718999144	9.997596681540824e-05	enterobacter_cloacae
1977	0.997707426333457	0.6722740366985692	2.0835336194706133e-06	7.506830375635777e-07	5.3149338918636525e-05	5.28570331429428e-05	2.1271584011940166e-06	enterobacter_cloacae
1978	8.912886643784183e-07	0.9758184537919627	6.468842141904517e-07	5.106128020103542e-07	0.0010505378857625439	0.880095593415442	2.2272891465339645e-06	enterobacter_cloacae
1979	0.7979979628556796	0.007598129470125979	3.6236830082711995e-06	5.4930909347668e-06	2.732980345767534e-05	0.4806553565670887	2.841272643782091e-06	enterobacter_cloacae
1980	0.006854662608195857	0.003490309286783838	1.412931630936037e-06	3.219563362993567e-08	6.151648518766137e-05	0.5564115606045197	8.525045163335541e-05	enterobacter_cloacae
1981	0.14978305132534897	0.08429419076809322	8.560242031570036e-07	8.59836957701988e-06	0.000545750306136706	0.060465722065789186	0.0003656976925987158	enterobacter_cloacae
1982	0.18788086505845242	0.03251560813023012	6.93900994584526e-05	5.52884927282909e-08	0.0037610478212920908	0.014238982178383723	3.6792178247226213e-06	enterobacter_cloacae
1983	0.013207871809369007	0.1542862896130111	1.0253134938970462e-05	4.35243541091248e-05	0.014154221883499572	0.0017344187480520998	1.2113311984257794e-07	enterobacter_cloacae
1984	0.7672001968671781	0.020394524102377982	1.8259538038383322e-06	2.3593559379910278e-07	0.0006289990825478985	0.016231776717710047	4.7552903231365354e-05	enterobacter_cloacae
1985	5.829594257577326e-05	0.9935873761277466	1.3603845751960403e-07	6.890132813703296e-05	0.0003908978287336555	0.2218062102678294	1.3036866906072831e-06	enterobacter_cloacae
1986	0.21888990297424912	0.7199576397264241	1.2293938693074135e-05	2.122224931809065e-06	9.715293339118232e-05	0.00089902996752785	5.001502239661965e-06	enterobacter_cloacae
1987	1.4365690310786363e-05	0.9998967415636373	1.6479705745618494e-06	8.566054140180348e-07	0.017344660854952856	0.002583320447118905	1.717964077629589e-05	enterobacter_cloacae
1988	0.004706196076188592	0.0835396494291362	0.00010791188788196141	4.999989063241076e-07	0.00048502505811963924	0.09622708106310665	9.850045873402604e-07	enterobacter_cloacae
1989	1.2079100555367581e-05	0.02755823087676243	3.631488870637727e-06	4.2242805681854087e-07	0.000174345840626767	0.9820312672626597	2.8017374188073924e-06	enterobacter_cloacae
1990	0.012326811512624474	0.03944198132050159	8.434955789630825e-06	3.8066832424603454e-05	0.05673646902110723	0.00016270650036111692	7.088869211153591e-08	enterobacter_cloacae
1991	0.0016727500926370842	0.7986549073925524	1.2005321142654699e-06	1.0504371773816193e-06	0.04905311593023663	0.027319468897694706	0.001388847093692069	enterobacter_cloacae
1992	0.8356655778900774	0.03450349871410262	1.207793357820203e-06	3.081994976469601e-06	5.74888339584529e-05	0.02550336955964849	6.401799283096009e-07	enterobacter_cloacae
1993	0.003541673498557528	0.24291247900445206	1.4496647524668906e-07	3.4467181727027975e-07	0.00027519620418659944	0.6752615538715812	3.261877265192223e-06	enterobacter_cloacae
1994	0.10461937850703137	0.20084546315399182	1.643342789018607e-06	2.2210833184178113e-05	0.0017435088321494352	0.0035367289812757463	1.859762882076427e-07	enterobacter_cloacae
1995	0.003919450719519858	0.3583208708426841	2.8760916392851253e-05	1.3676974859653846e-06	2.282807176314382e-06	0.08851035961632865	2.5874613272138504e-07	enterobacter_cloacae
1996	0.0035588729027910652	0.9999089399976078	1.5523095162890156e-07	1.173403280268172e-07	0.0001767542571731319	1.5111065715036313e-05	7.090287730866565e-05	enterobacter_cloacae
1997	0.0132827250404474	0.915543543317844	5.8283451345287185e-05	1.4439551285702976e-05	1.7298356921811957e-05	0.0010292178898029423	4.080580022835995e-07	enterobacter_cloacae
1998	0.0029381645833234707	0.6730076041195125	2.9491071952713994e-07	4.5128622544365736e-07	0.003709780539051572	0.04621480940521653	0.004858185777190575	enterobacter_cloacae
[truncated: 33,001 more rows]
